# Supplementary material for: Derivation of totipotent-like stem cells with blastocyst-like structure forming potential
Source: Cell Res. 2022 May 4;32(6):513–29. doi: 10.1038/s41422-022-00668-0 (PMC9160264; doi:10.1038/s41422-022-00668-0)
Supplement: Supplementary file 12 — Supplementary information, Table S2 [file 41422_2022_668_MOESM12_ESM.xlsx]

## Sheet: Table S2-1
Table S2-1: List of genes differently expressed between TPS 2C-subpopulation and 2-cell embryos
	p_val	avg_logFC	pct.1	pct.2	p_val_adj
Oog1	4.61466e-29	-0.702344	0	1	1.43627e-24
Gm30052	4.61466e-29	-0.707936	0	1	1.43627e-24
Fbxw20	4.61466e-29	-0.716524	0	1	1.43627e-24
Fbxw22	4.61466e-29	-0.718094	0	1	1.43627e-24
Fbxw16	4.61466e-29	-0.738027	0	1	1.43627e-24
Fbxw28	4.61466e-29	-0.747476	0	1	1.43627e-24
Myocos	4.61466e-29	-0.765684	0	1	1.43627e-24
Zfp957	4.61466e-29	-0.801192	0	1	1.43627e-24
Ighg2b	4.61466e-29	-0.826062	0	1	1.43627e-24
Fbxw27	4.61466e-29	-0.837125	0	1	1.43627e-24
Gm19299	4.61466e-29	-0.859801	0	1	1.43627e-24
Gm12845	4.61466e-29	-0.871779	0	1	1.43627e-24
Nlrp9c	4.61466e-29	-0.936819	0	1	1.43627e-24
Arhgap20os	4.61466e-29	-1.0133	0	1	1.43627e-24
H1foo	4.61466e-29	-1.01574	0	1	1.43627e-24
D7Ertd443e	4.61466e-29	-1.11305	0	1	1.43627e-24
Fbxw15	4.61466e-29	-1.12072	0	1	1.43627e-24
Pxt1	4.61466e-29	-1.13244	0	1	1.43627e-24
Gm29811	4.61466e-29	-1.28811	0	1	1.43627e-24
Gm47979	4.61466e-29	-1.32962	0	1	1.43627e-24
Gm29290	4.61466e-29	-1.40913	0	1	1.43627e-24
Tcl1b2	4.61466e-29	-1.53959	0	1	1.43627e-24
Mbd3l2	4.61466e-29	-1.62594	0	1	1.43627e-24
E330034G19Rik	4.61466e-29	-1.77623	0	1	1.43627e-24
D6Ertd527e	4.61466e-29	-1.78972	0	1	1.43627e-24
Tcl1b5	4.61466e-29	-1.79624	0	1	1.43627e-24
Tcl1b3	4.61466e-29	-1.8337	0	1	1.43627e-24
Fbxw24	4.61466e-29	-1.97204	0	1	1.43627e-24
Tcl1b4	4.61466e-29	-1.98571	0	1	1.43627e-24
Bmp15	4.61466e-29	-2.02225	0	1	1.43627e-24
Oosp3	4.61466e-29	-2.61438	0	1	1.43627e-24
Tcl1b1	4.61466e-29	-3.01552	0	1	1.43627e-24
Btg4	4.61466e-29	-3.12568	0	1	1.43627e-24
C86187	4.61466e-29	-3.17358	0	1	1.43627e-24
Oosp1	4.61466e-29	-3.18408	0	1	1.43627e-24
Omt2a	4.61466e-29	-3.40593	0	1	1.43627e-24
Omt2b	4.61466e-29	-3.42625	0	1	1.43627e-24
Gm13084	2.26971e-28	-0.751103	0.01	1	7.06425e-24
Tmed6	2.26971e-28	-0.883806	0.01	1	7.06425e-24
D6Ertd474e	2.26971e-28	-0.902968	0.01	1	7.06425e-24
Zar1l	2.26971e-28	-0.925706	0.01	1	7.06425e-24
C87977	2.26971e-28	-0.944669	0.01	1	7.06425e-24
Th	2.26971e-28	-0.984393	0.01	1	7.06425e-24
Gata1	2.26971e-28	-1.04442	0.01	1	7.06425e-24
Nlrp4a	2.26971e-28	-1.40983	0.01	1	7.06425e-24
Cpa1	2.26971e-28	-1.62945	0.01	1	7.06425e-24
Gm12789	2.26971e-28	-1.82227	0.01	1	7.06425e-24
Sebox	2.26971e-28	-1.86759	0.01	1	7.06425e-24
Rfpl4	2.26971e-28	-1.99043	0.01	1	7.06425e-24
Gm13023	2.26971e-28	-2.23276	0.01	1	7.06425e-24
Timd2	2.26971e-28	-2.41826	0.01	1	7.06425e-24
Gm1965	2.26971e-28	-2.75133	0.01	1	7.06425e-24
Oog3	2.26971e-28	-3.13425	0.01	1	7.06425e-24
Obox8	2.26971e-28	-3.18321	0.01	1	7.06425e-24
Gm28784	2.47068e-28	-1.03781	0.01	1	7.68974e-24
Oosp2	6.74141e-28	-0.714831	0	0.966	2.0982e-23
Gm48306	6.74141e-28	-0.787961	0	0.966	2.0982e-23
Gm28078	6.74141e-28	-1.01262	0	0.966	2.0982e-23
Gpr3	1.00235e-27	-0.735338	0.02	1	3.11971e-23
Zp2	1.00235e-27	-0.74861	0.02	1	3.11971e-23
Gm10857	1.00235e-27	-0.756625	0.02	1	3.11971e-23
Oas1e	1.00235e-27	-0.850064	0.02	1	3.11971e-23
Trim43c	1.00235e-27	-1.88637	0.02	1	3.11971e-23
Gm11827	1.18282e-27	-0.872698	0.02	1	3.68142e-23
1600025M17Rik	1.18282e-27	-1.92273	0.02	1	3.68142e-23
Ccdc69	1.2848e-27	-0.731497	0.02	1	3.9988e-23
Pin1rt1	1.2848e-27	-1.39056	0.02	1	3.9988e-23
Rph3a	4.01455e-27	-0.71125	0.03	1	1.24949e-22
Fa2h	4.01455e-27	-0.722675	0.03	1	1.24949e-22
Eif4e1b	4.01455e-27	-1.31489	0.03	1	1.24949e-22
Trim43b	4.01455e-27	-2.13831	0.03	1	1.24949e-22
Wee2	4.01455e-27	-2.28913	0.03	1	1.24949e-22
Pkd2l2	4.01455e-27	-2.41113	0.03	1	1.24949e-22
Khdc1b	4.01455e-27	-2.44791	0.03	1	1.24949e-22
B020004C17Rik	4.01455e-27	-3.5966	0.03	1	1.24949e-22
4930562F17Rik	9.4601e-27	-0.80195	0	0.931	2.94436e-22
Gm21028	9.4601e-27	-0.919485	0	0.931	2.94436e-22
Gm9376	9.4601e-27	-1.30103	0	0.931	2.94436e-22
Nlrp5	1.47114e-26	-0.793642	0.04	1	4.57879e-22
Khdc1c	1.47114e-26	-1.21051	0.04	1	4.57879e-22
Gm48436	1.47114e-26	-1.68489	0.04	1	4.57879e-22
E330021D16Rik	1.47114e-26	-1.83571	0.04	1	4.57879e-22
Gm26837	2.01829e-26	-1.10193	0.04	1	6.28173e-22
Cst7	4.97107e-26	-1.38351	0.05	1	1.5472e-21
Gdap1	4.97107e-26	-1.5459	0.05	1	1.5472e-21
Bcl2l10	4.97107e-26	-2.15939	0.05	1	1.5472e-21
Gm38100	8.42193e-26	-1.77498	0.03	0.966	2.62124e-21
Gm11381	1.27603e-25	-1.42183	0	0.897	3.97151e-21
Tfap2e	1.5596e-25	-1.51985	0.06	1	4.85411e-21
Obox1	1.68259e-25	-0.938198	0.06	1	5.2369e-21
Nobox	1.81519e-25	-0.880449	0.06	1	5.64959e-21
Tnfsf13b	1.95813e-25	-1.17381	0.06	1	6.09449e-21
F730035P03Rik	2.8646e-25	-0.780888	0.02	0.931	8.91578e-21
Prr23a1	4.57095e-25	-0.86655	0.07	1	1.42266e-20
Vil1	4.57095e-25	-1.27417	0.07	1	1.42266e-20
Gm3143	4.57095e-25	-1.40697	0.07	1	1.42266e-20
Gm10436	4.57095e-25	-1.48198	0.07	1	1.42266e-20
Trim60	4.57095e-25	-1.65376	0.07	1	1.42266e-20
Tnfaip8l2	4.57095e-25	-1.79548	0.07	1	1.42266e-20
Iglc2	4.67465e-25	-3.17567	0.04	0.966	1.45494e-20
Khdc1a	5.22122e-25	-1.15951	0.06	1	1.62505e-20
Obox4-ps35	5.71374e-25	-1.22986	0.07	1	1.77835e-20
1700012J15Rik	7.18076e-25	-0.988303	0.01	0.897	2.23494e-20
Gm45752	1.25835e-24	-1.13213	0.08	1	3.91649e-20
Gm12735	1.27614e-24	-1.37932	0.05	0.966	3.97185e-20
Hnmt	1.35371e-24	-0.741228	0.08	1	4.2133e-20
Birc3	3.26979e-24	-1.09297	0.09	1	1.01769e-19
Gdf9	3.26979e-24	-1.38892	0.09	1	1.01769e-19
Exoc3l2	3.26979e-24	-1.6292	0.09	1	1.01769e-19
Gm29125	3.26979e-24	-1.71872	0.09	1	1.01769e-19
Khdc3	7.69998e-24	-0.71138	0.08	1	2.39654e-19
Nlrp9b	8.05506e-24	-0.986359	0.1	1	2.50706e-19
Oas1d	8.05506e-24	-1.54823	0.1	1	2.50706e-19
Spic	8.05506e-24	-2.01237	0.1	1	2.50706e-19
Alppl2	8.05506e-24	-2.86012	0.1	1	2.50706e-19
Gm13068	1.8887e-23	-1.06616	0.11	1	5.87838e-19
Accsl	1.8887e-23	-2.29524	0.11	1	5.87838e-19
Hesx1	2.32517e-23	-0.812997	0.11	1	7.23687e-19
Obox5	4.23008e-23	-1.85304	0.12	1	1.31657e-18
Npm2	4.23008e-23	-2.04598	0.12	1	1.31657e-18
Trim43a	4.23008e-23	-2.40031	0.12	1	1.31657e-18
Dmrtb1	9.07882e-23	-0.759868	0.13	1	2.82569e-18
AC132444.1	9.07882e-23	-0.97408	0.13	1	2.82569e-18
Calr4	9.07882e-23	-1.02001	0.13	1	2.82569e-18
Creb3l4	9.56536e-23	-1.746	0.12	1	2.97712e-18
Slc19a3	1.17957e-22	-1.57935	0.09	0.966	3.67129e-18
Padi6	1.55228e-22	-1.1657	0.13	1	4.83132e-18
Jazf1	1.87273e-22	-0.958822	0.14	1	5.82867e-18
Trim61	1.87273e-22	-3.03522	0.14	1	5.82867e-18
Atp4b	2.48614e-22	-0.927298	0	0.793	7.73786e-18
Eif4e3	7.14783e-22	-1.2176	0.16	1	2.22469e-17
C87499	7.14783e-22	-1.25253	0.16	1	2.22469e-17
Pla2g4c	7.14783e-22	-1.41807	0.16	1	2.22469e-17
Gm26678	8.66975e-22	-1.66195	0.16	1	2.69837e-17
Gm21915	1.28895e-21	-1.21081	0.06	0.897	4.01172e-17
Fcgr3	1.32875e-21	-2.08753	0.17	1	4.13561e-17
Rnf125	1.41592e-21	-1.40977	0.17	1	4.40692e-17
Per3	2.26265e-21	-0.758628	0.16	1	7.04228e-17
Btbd18	2.39622e-21	-1.61893	0.18	1	7.45799e-17
Ugt2b36	2.8815e-21	-1.26041	0	0.759	8.96839e-17
Zscan5b	4.1998e-21	-2.80677	0.19	1	1.30715e-16
Gm12823	5.49058e-21	-0.837028	0.16	1	1.70889e-16
Grm2	5.66791e-21	-0.976937	0.17	1	1.76408e-16
Tgfb2	7.16624e-21	-1.07302	0.2	1	2.23042e-16
Bfsp1	1.01606e-20	-1.88763	0.02	0.793	3.16237e-16
Frg2f1	1.19233e-20	-1.11296	0.21	1	3.71101e-16
Gpat3	2.46092e-20	-0.765933	0.22	1	7.65935e-16
P4ha3	2.98627e-20	-1.24407	0.11	0.966	9.29447e-16
Gata4	4.78643e-20	-0.989348	0.24	1	1.48973e-15
Zfp775	4.78643e-20	-0.990659	0.24	1	1.48973e-15
Oog4	5.33228e-20	-0.845661	0.22	1	1.65962e-15
Rimkla	1.09133e-19	-0.834893	0.26	1	3.39665e-15
Sp6	1.09133e-19	-1.06071	0.26	1	3.39665e-15
Mesp2	1.09133e-19	-1.06681	0.26	1	3.39665e-15
Pramel7	1.09473e-19	-1.90873	0.25	1	3.40724e-15
Rgn	1.46389e-19	-0.771124	0.21	1	4.55622e-15
Pramel6	1.60315e-19	-1.70016	0.27	1	4.98964e-15
Trim75	2.31507e-19	-2.00865	0.28	1	7.20544e-15
Gm49064	2.31507e-19	-2.70067	0.28	1	7.20544e-15
Phf1	3.28928e-19	-1.46814	0.29	1	1.02375e-14
H2-Q6	4.60179e-19	-0.970997	0.3	1	1.43226e-14
Rab20	4.60179e-19	-2.03469	0.3	1	1.43226e-14
2010110K18Rik	5.13175e-19	-0.732789	0.24	1	1.59721e-14
Rundc3b	5.3815e-19	-0.768343	0.28	1	1.67494e-14
Nexn	6.34405e-19	-1.85583	0.31	1	1.97452e-14
Fam26f	7.08327e-19	-0.885084	0.31	1	2.2046e-14
Armc7	7.12784e-19	-0.755867	0.23	1	2.21847e-14
Fam212a	7.37098e-19	-1.16725	0.27	1	2.29415e-14
Pld1	7.95404e-19	-0.993677	0.28	1	2.47562e-14
Slc10a3	8.62429e-19	-1.05839	0.32	1	2.68422e-14
Tktl1	9.32436e-19	-0.883491	0.31	1	2.90211e-14
Cd164l2	1.15686e-18	-0.855656	0.33	1	3.6006e-14
Syngr3	1.31088e-18	-0.722711	0.28	1	4.07999e-14
4930432K21Rik	1.53215e-18	-0.760194	0.34	1	4.76867e-14
Slc45a3	1.53215e-18	-1.40937	0.34	1	4.76867e-14
Tubg2	1.53215e-18	-1.47837	0.34	1	4.76867e-14
Klf17	1.53215e-18	-2.54486	0.34	1	4.76867e-14
6720489N17Rik	2.11495e-18	-0.718426	0.35	1	6.58256e-14
Plpp5	2.59253e-18	-0.815417	0.36	1	8.069e-14
Iqca	2.95227e-18	-0.739938	0.27	1	9.18863e-14
Dis3l	5.50588e-18	-0.771423	0.33	1	1.71365e-13
Mfap2	6.51897e-18	-1.86213	0.4	1	2.02896e-13
Fam199x	6.8666e-18	-0.804833	0.4	1	2.13716e-13
Fhod3	8.01074e-18	-1.00014	0.41	1	2.49326e-13
Obox3	8.43556e-18	-1.66374	0.41	1	2.62548e-13
Fam241b	9.75581e-18	-1.32706	0.42	1	3.0364e-13
Rab3d	1.02704e-17	-1.02976	0.42	1	3.19657e-13
Tesc	1.1779e-17	-1.80776	0.43	1	3.66609e-13
AC133103.1	1.41043e-17	-0.986206	0.44	1	4.38983e-13
Spry4	1.41043e-17	-1.78969	0.44	1	4.38983e-13
Nlrp14	1.67548e-17	-1.88704	0.45	1	5.21476e-13
Ankrd44	1.97516e-17	-0.739453	0.46	1	6.14747e-13
Smagp	1.97516e-17	-1.93565	0.46	1	6.14747e-13
Zp3	2.31135e-17	-1.6182	0.47	1	7.19384e-13
Msl3	2.67193e-17	-0.950805	0.46	1	8.31613e-13
Tdpoz1	2.68567e-17	-1.31056	0.48	1	8.35888e-13
Obox6	2.68567e-17	-3.14721	0.48	1	8.35888e-13
Gm839	3.0994e-17	-2.01966	0.49	1	9.64658e-13
Gm5157	3.57476e-17	-0.866068	0.31	1	1.11261e-12
Apom	3.96271e-17	-1.43509	0.28	0.966	1.23335e-12
Ficd	4.04834e-17	-1.36677	0.51	1	1.26001e-12
Tprn	5.05896e-17	-1.23261	0.52	1	1.57455e-12
Stradb	5.1604e-17	-1.02764	0.53	1	1.60612e-12
Gpd1l	5.1604e-17	-1.32688	0.53	1	1.60612e-12
Rhpn2	6.43055e-17	-1.52786	0.55	1	2.00144e-12
Crxos	6.43055e-17	-1.70953	0.55	1	2.00144e-12
Hipk3	6.75782e-17	-0.953903	0.5	1	2.1033e-12
Zfp791	7.12127e-17	-1.14015	0.56	1	2.21642e-12
AF067063	7.12127e-17	-2.11622	0.56	1	2.21642e-12
Gm21738	7.44448e-17	-1.5358	0.55	1	2.31702e-12
Dusp7	7.84624e-17	-1.51262	0.57	1	2.44206e-12
Pik3cd	9.41327e-17	-0.820251	0.54	1	2.92979e-12
Tiam1	9.47763e-17	-0.797883	0.58	1	2.94982e-12
Gm48578	9.52826e-17	-1.086	0.42	1	2.96558e-12
Fmn2	1.0007e-16	-0.918522	0.56	1	3.11459e-12
Ypel2	1.01978e-16	-1.27884	0.6	1	3.17397e-12
Snx9	1.10292e-16	-1.38405	0.61	1	3.43271e-12
Lclat1	1.18778e-16	-0.864604	0.62	1	3.69684e-12
Brdt	1.18778e-16	-1.38602	0.62	1	3.69684e-12
Oas1c	1.1885e-16	-1.02174	0.46	1	3.69908e-12
Mtus1	1.27395e-16	-1.2293	0.63	1	3.96504e-12
Zfp592	1.36099e-16	-0.793051	0.64	1	4.23596e-12
Kbtbd7	1.36099e-16	-0.845298	0.64	1	4.23596e-12
Strn	1.36099e-16	-1.14178	0.64	1	4.23596e-12
Dusp14	1.36099e-16	-2.6287	0.64	1	4.23596e-12
Sfmbt1	1.44847e-16	-1.02879	0.65	1	4.50821e-12
Jak2	1.44847e-16	-2.14283	0.65	1	4.50821e-12
Parp12	1.44847e-16	-2.23974	0.65	1	4.50821e-12
Zfp54	1.4568e-16	-1.4376	0.54	1	4.53414e-12
7420426K07Rik	1.49045e-16	-1.22297	0.42	1	4.63888e-12
Dnaaf5	1.49753e-16	-0.76543	0.64	1	4.66092e-12
AU015836	1.53593e-16	-1.30207	0.66	1	4.78042e-12
Bex6	1.53593e-16	-1.50679	0.66	1	4.78042e-12
Slc29a2	1.59873e-16	-0.737139	0.47	1	4.97588e-12
Gpr50	1.6341e-16	-1.30847	0.36	1	5.08599e-12
Mllt3	1.70201e-16	-0.859159	0.67	1	5.29732e-12
Slc5a6	1.79382e-16	-1.19274	0.69	1	5.5831e-12
Pdp2	1.79382e-16	-1.3556	0.69	1	5.5831e-12
Bmi1	1.79382e-16	-2.27809	0.69	1	5.5831e-12
Taf1a	1.8769e-16	-0.791873	0.7	1	5.84167e-12
Tmem50b	1.8769e-16	-1.52906	0.7	1	5.84167e-12
Sh2d3c	1.90078e-16	-0.77411	0.64	1	5.91597e-12
Aff1	1.95789e-16	-0.815453	0.71	1	6.09375e-12
Gm2a	1.95789e-16	-1.35226	0.71	1	6.09375e-12
Cnppd1	2.03645e-16	-0.983944	0.72	1	6.33823e-12
Cttnbp2nl	2.11224e-16	-0.747215	0.73	1	6.57414e-12
Chsy1	2.11224e-16	-0.93659	0.73	1	6.57414e-12
Gm5	2.11224e-16	-2.25543	0.73	1	6.57414e-12
Foxr1	2.12011e-16	-2.15272	0.65	1	6.59864e-12
Fthl17c	2.18499e-16	1.04409	1	0.103	6.80058e-12
Crb3	2.18499e-16	-0.939134	0.74	1	6.80058e-12
Rnf24	2.23829e-16	-0.81307	0.72	1	6.96646e-12
Dsn1	2.25446e-16	-1.13345	0.75	1	7.01678e-12
Ncoa6	2.32042e-16	-0.705706	0.76	1	7.22207e-12
Pcgf1	2.38271e-16	-1.9066	0.77	1	7.41593e-12
Fmnl3	2.44118e-16	-0.750849	0.78	1	7.59793e-12
Zbed3	2.44118e-16	-3.55772	0.78	1	7.59793e-12
Arhgef39	2.4786e-16	-0.941876	0.58	1	7.71441e-12
Rhox5	2.49575e-16	1.45642	1	0.276	7.76777e-12
Hist1h3e	2.49575e-16	0.82585	1	0.276	7.76777e-12
Slc25a44	2.49575e-16	-1.88926	0.79	1	7.76777e-12
Slc34a2	2.49575e-16	-2.11109	0.79	1	7.76777e-12
Prr13	2.49575e-16	-2.54004	0.79	1	7.76777e-12
Gm48610	2.54635e-16	0.764442	1	0.31	7.92527e-12
Rnf141	2.54635e-16	-1.46036	0.8	1	7.92527e-12
Mier3	2.54635e-16	-1.70316	0.8	1	7.92527e-12
Hist1h2ae	2.59297e-16	0.947181	1	0.345	8.07035e-12
B230312C02Rik	2.59297e-16	0.702665	1	0.345	8.07035e-12
Uhmk1	2.59297e-16	-0.71988	0.81	1	8.07035e-12
Hist1h3a	2.63561e-16	0.758577	1	0.379	8.20306e-12
Klf11	2.63561e-16	-0.751964	0.82	1	8.20306e-12
Golga5	2.63561e-16	-1.18323	0.82	1	8.20306e-12
Mospd1	2.63561e-16	-1.62182	0.82	1	8.20306e-12
AU022751	2.63561e-16	-2.05233	0.82	1	8.20306e-12
Med14	2.6688e-16	-0.753986	0.8	1	8.30636e-12
Hist1h3c	2.67432e-16	1.09844	1	0.414	8.32354e-12
Stra8	2.67432e-16	0.887435	1	0.414	8.32354e-12
Aldh1a3	2.70917e-16	1.66619	1	0.448	8.43203e-12
Xaf1	2.70917e-16	1.61507	1	0.448	8.43203e-12
Bex3	2.70917e-16	1.49348	1	0.448	8.43203e-12
Ifitm2	2.70917e-16	1.09212	1	0.448	8.43203e-12
Prr11	2.70917e-16	-0.755011	0.84	1	8.43203e-12
Ccser2	2.70917e-16	-0.857889	0.84	1	8.43203e-12
Gdap2	2.70917e-16	-1.13001	0.84	1	8.43203e-12
S100a6	2.71758e-16	0.823667	1	0.345	8.45821e-12
Cd81	2.74028e-16	1.08262	1	0.483	8.52886e-12
Drr1	2.74028e-16	0.967173	1	0.483	8.52886e-12
Kdm7a	2.74028e-16	-0.740637	0.85	1	8.52886e-12
Mindy1	2.74028e-16	-0.916342	0.85	1	8.52886e-12
Zfp280b	2.74028e-16	-1.24359	0.85	1	8.52886e-12
Igfbp2	2.76778e-16	1.97989	1	0.517	8.61445e-12
Stmn2	2.76778e-16	1.00269	1	0.517	8.61445e-12
Hist1h1e	2.76778e-16	0.802692	1	0.517	8.61445e-12
Foxj3	2.76778e-16	-1.14838	0.86	1	8.61445e-12
Ranbp9	2.76778e-16	-1.3449	0.86	1	8.61445e-12
Olfr1369-ps1	2.79182e-16	1.1667	1	0.552	8.68927e-12
Csrp2	2.79182e-16	0.961107	1	0.552	8.68927e-12
Epop	2.79182e-16	0.897971	1	0.552	8.68927e-12
Med10	2.79182e-16	0.875299	1	0.552	8.68927e-12
Zfp428	2.79182e-16	0.857688	1	0.552	8.68927e-12
Ammecr1l	2.79182e-16	-1.03313	0.87	1	8.68927e-12
Klhl8	2.79182e-16	-1.87675	0.87	1	8.68927e-12
Papd7	2.79704e-16	-1.08585	0.8	1	8.7055e-12
Dqx1	2.80272e-16	1.37083	1	0.414	8.7232e-12
Spp1	2.80272e-16	0.792356	1	0.414	8.7232e-12
H1fx	2.81259e-16	0.958261	1	0.586	8.7539e-12
Etfb	2.81259e-16	0.866342	1	0.586	8.7539e-12
Foxm1	2.81259e-16	-0.932632	0.88	1	8.7539e-12
Rbmxl2	2.83027e-16	1.10224	1	0.621	8.80893e-12
Slc38a2	2.83027e-16	0.909821	1	0.621	8.80893e-12
Bex2	2.84509e-16	1.17849	1	0.655	8.85504e-12
Ndufb7	2.84509e-16	1.01266	1	0.655	8.85504e-12
Bc1	2.84509e-16	0.999018	1	0.655	8.85504e-12
Osbpl11	2.84509e-16	-0.703977	0.9	1	8.85504e-12
Foxn2	2.84509e-16	-0.840302	0.9	1	8.85504e-12
Zbtb10	2.84509e-16	-1.2873	0.9	1	8.85504e-12
Slain1	2.84509e-16	-1.63598	0.9	1	8.85504e-12
Ndufa12	2.85699e-16	1.04304	1	0.69	8.8921e-12
Mdk	2.85726e-16	1.61842	1	0.69	8.89294e-12
Ndufs6	2.85726e-16	1.08052	1	0.69	8.89294e-12
Unc13d	2.85726e-16	0.975916	1	0.69	8.89294e-12
Fam162a	2.85726e-16	0.957247	1	0.69	8.89294e-12
Jun	2.85726e-16	0.953437	1	0.69	8.89294e-12
Krtcap2	2.85726e-16	0.819675	1	0.69	8.89294e-12
Gm13075	2.85726e-16	0.796444	1	0.69	8.89294e-12
Osbpl8	2.85726e-16	-1.06002	0.91	1	8.89294e-12
Cry1	2.85726e-16	-1.16776	0.91	1	8.89294e-12
Siah2	2.85726e-16	-2.5534	0.91	1	8.89294e-12
Comt	2.86704e-16	1.18564	1	0.724	8.92337e-12
Ndufs5	2.86704e-16	0.906218	1	0.724	8.92337e-12
Mrps5	2.86704e-16	0.749393	1	0.724	8.92337e-12
Cdr2	2.86704e-16	-0.912318	0.92	1	8.92337e-12
Zfp655	2.86704e-16	-0.942194	0.92	1	8.92337e-12
Bspry	2.86704e-16	-1.40899	0.92	1	8.92337e-12
Abhd6	2.86704e-16	-1.44468	0.92	1	8.92337e-12
Aimp1	2.87466e-16	1.26958	1	0.759	8.9471e-12
Asns	2.87466e-16	1.2681	1	0.759	8.9471e-12
Stub1	2.87466e-16	0.776801	1	0.759	8.9471e-12
Ppdpf	2.87466e-16	0.721193	1	0.759	8.9471e-12
Ndufs4	2.87466e-16	0.712695	1	0.759	8.9471e-12
Dyrk1a	2.87466e-16	-0.7361	0.93	1	8.9471e-12
Prune1	2.87562e-16	-0.77369	0.77	1	8.95008e-12
Pgk1	2.88039e-16	1.28361	1	0.793	8.96494e-12
Esd	2.88039e-16	0.925457	1	0.793	8.96494e-12
Atxn10	2.88039e-16	0.7693	1	0.793	8.96494e-12
Lars	2.88039e-16	0.752287	1	0.793	8.96494e-12
Kmt2c	2.88039e-16	-0.913884	0.94	1	8.96494e-12
Cnot6l	2.88039e-16	-0.949171	0.94	1	8.96494e-12
Fem1c	2.88039e-16	-1.034	0.94	1	8.96494e-12
Wdr55	2.88039e-16	-1.0751	0.94	1	8.96494e-12
Rnf14	2.88039e-16	-1.17533	0.94	1	8.96494e-12
Esco1	2.88039e-16	-1.58662	0.94	1	8.96494e-12
Ccndbp1	2.88039e-16	-1.68789	0.94	1	8.96494e-12
Ypel5	2.88039e-16	-1.70015	0.94	1	8.96494e-12
Apoe	2.88449e-16	2.5369	1	0.828	8.9777e-12
Mif	2.88449e-16	1.9295	1	0.828	8.9777e-12
Cyc1	2.88449e-16	1.03851	1	0.828	8.9777e-12
Suclg1	2.88449e-16	0.850284	1	0.828	8.9777e-12
Rbbp8	2.88449e-16	-0.733291	0.95	1	8.9777e-12
Cnep1r1	2.88449e-16	-0.864037	0.95	1	8.9777e-12
Angel2	2.88449e-16	-1.11354	0.95	1	8.9777e-12
Ddias	2.88449e-16	-1.3102	0.95	1	8.9777e-12
Memo1	2.88449e-16	-1.36408	0.95	1	8.9777e-12
Rragc	2.88449e-16	-1.53192	0.95	1	8.9777e-12
Rnf11	2.88449e-16	-1.54075	0.95	1	8.9777e-12
Ccdc6	2.88449e-16	-2.82733	0.95	1	8.9777e-12
Ndufc2	2.88696e-16	0.810457	1	0.862	8.98537e-12
Hook2	2.88723e-16	1.08306	1	0.862	8.98622e-12
Uqcrc1	2.88723e-16	0.851099	1	0.862	8.98622e-12
Fbln1	2.88723e-16	0.707899	1	0.862	8.98622e-12
Peak1	2.88723e-16	-0.837946	0.96	1	8.98622e-12
Plekha8	2.88723e-16	-0.895814	0.96	1	8.98622e-12
Cdc27	2.88723e-16	-0.927632	0.96	1	8.98622e-12
Cdk16	2.88723e-16	-1.0711	0.96	1	8.98622e-12
Snapc2	2.88723e-16	-1.41921	0.96	1	8.98622e-12
Prps1l3	2.88723e-16	-1.47797	0.96	1	8.98622e-12
Tuba1b	2.88887e-16	2.27663	1	0.897	8.99133e-12
Slc2a3	2.88887e-16	1.99184	1	0.897	8.99133e-12
Pbld1	2.88887e-16	1.62014	1	0.897	8.99133e-12
Nlrc3	2.88887e-16	1.58299	1	0.897	8.99133e-12
Atp5d	2.88887e-16	1.29216	1	0.897	8.99133e-12
Lig1	2.88887e-16	1.03534	1	0.897	8.99133e-12
Eif3d	2.88887e-16	1.02189	1	0.897	8.99133e-12
Uqcrb	2.88887e-16	0.981562	1	0.897	8.99133e-12
Peg10	2.88887e-16	0.964242	1	0.897	8.99133e-12
Ptms	2.88887e-16	0.875938	1	0.897	8.99133e-12
Scd2	2.88887e-16	0.752903	1	0.897	8.99133e-12
Mllt10	2.88887e-16	-0.790155	0.97	1	8.99133e-12
Gla	2.88887e-16	-0.897812	0.97	1	8.99133e-12
Mrpl41	2.88887e-16	-0.977841	0.97	1	8.99133e-12
Fdft1	2.88887e-16	-1.15331	0.97	1	8.99133e-12
Usp38	2.88887e-16	-1.298	0.97	1	8.99133e-12
Zfp57	2.88887e-16	-1.33794	0.97	1	8.99133e-12
Epn2	2.88887e-16	-1.5285	0.97	1	8.99133e-12
Mtmr14	2.88887e-16	-1.64264	0.97	1	8.99133e-12
Paip1	2.88887e-16	-1.91756	0.97	1	8.99133e-12
Gm29666	2.8897e-16	1.94772	1	0.931	8.99389e-12
Bex1	2.8897e-16	1.54962	1	0.931	8.99389e-12
Basp1	2.8897e-16	1.17437	1	0.931	8.99389e-12
Bax	2.8897e-16	1.16569	1	0.931	8.99389e-12
Usp26	2.8897e-16	1.11112	1	0.931	8.99389e-12
Avpi1	2.8897e-16	1.10368	1	0.931	8.99389e-12
Gm4340	2.8897e-16	1.07189	1	0.931	8.99389e-12
Ndufa11	2.8897e-16	1.05933	1	0.931	8.99389e-12
Mrpl33	2.8897e-16	0.961901	1	0.931	8.99389e-12
Pin1	2.8897e-16	0.956983	1	0.931	8.99389e-12
Churc1	2.8897e-16	0.840901	1	0.931	8.99389e-12
Ddx1	2.8897e-16	0.814717	1	0.931	8.99389e-12
Mrpl13	2.8897e-16	0.805839	1	0.931	8.99389e-12
Mtch1	2.8897e-16	0.774611	1	0.931	8.99389e-12
Ddx52	2.8897e-16	-0.814959	1	1	8.99389e-12
Pak1	2.8897e-16	-0.869756	0.98	1	8.99389e-12
Fam222b	2.8897e-16	-0.876059	0.98	1	8.99389e-12
Med6	2.8897e-16	-1.28383	0.98	1	8.99389e-12
Tmem184c	2.8897e-16	-1.34332	0.98	1	8.99389e-12
Ccdc186	2.8897e-16	-1.38735	0.98	1	8.99389e-12
Fbxo11	2.8897e-16	-1.40471	0.98	1	8.99389e-12
Cdc42se2	2.8897e-16	-1.70813	0.98	1	8.99389e-12
Ftl1	2.88997e-16	2.96015	1	1	8.99474e-12
Gpx4	2.88997e-16	2.57994	1	0.966	8.99474e-12
Rack1	2.88997e-16	2.25987	1	1	8.99474e-12
Eef1a1	2.88997e-16	2.20332	1	1	8.99474e-12
Txn1	2.88997e-16	2.17697	1	1	8.99474e-12
Eef1b2	2.88997e-16	2.11657	1	1	8.99474e-12
Rps3	2.88997e-16	2.06	1	1	8.99474e-12
Eno1	2.88997e-16	1.92289	1	0.966	8.99474e-12
Chchd10	2.88997e-16	1.90584	1	1	8.99474e-12
Prdx1	2.88997e-16	1.90012	1	1	8.99474e-12
Zfp560	2.88997e-16	1.88343	1	1	8.99474e-12
Hspb1	2.88997e-16	1.85293	1	1	8.99474e-12
Pkm	2.88997e-16	1.80532	1	1	8.99474e-12
Gm4027	2.88997e-16	1.80439	1	1	8.99474e-12
Zscan4-ps2	2.88997e-16	1.78046	1	0.966	8.99474e-12
Rplp0	2.88997e-16	1.76889	1	1	8.99474e-12
Parp1	2.88997e-16	1.72569	1	1	8.99474e-12
Wdcp	2.88997e-16	1.64176	1	0.966	8.99474e-12
Bola1	2.88997e-16	1.60932	1	1	8.99474e-12
Bsg	2.88997e-16	1.59829	1	0.966	8.99474e-12
Mkrn1	2.88997e-16	1.57244	1	1	8.99474e-12
Rps5	2.88997e-16	1.5695	1	1	8.99474e-12
Rps14	2.88997e-16	1.55093	1	1	8.99474e-12
Snw1	2.88997e-16	1.51778	1	1	8.99474e-12
Eef1d	2.88997e-16	1.5089	1	1	8.99474e-12
Ran	2.88997e-16	1.5008	1	1	8.99474e-12
Eif4ebp1	2.88997e-16	1.48651	1	0.966	8.99474e-12
Dennd5b	2.88997e-16	1.48286	1	1	8.99474e-12
Pfn1	2.88997e-16	1.47596	1	0.966	8.99474e-12
Hsp90ab1	2.88997e-16	1.47172	1	1	8.99474e-12
Psma7	2.88997e-16	1.45646	1	1	8.99474e-12
Cwc22	2.88997e-16	1.44025	1	1	8.99474e-12
Cox7b	2.88997e-16	1.40713	1	1	8.99474e-12
Prdx6	2.88997e-16	1.388	1	0.966	8.99474e-12
Cpox	2.88997e-16	1.38626	1	1	8.99474e-12
Slc25a4	2.88997e-16	1.37993	1	0.966	8.99474e-12
Rpl8	2.88997e-16	1.37809	1	1	8.99474e-12
Ldha	2.88997e-16	1.35612	1	1	8.99474e-12
Smc2	2.88997e-16	1.30063	1	1	8.99474e-12
Prmt1	2.88997e-16	1.29668	1	0.966	8.99474e-12
Ndufb8	2.88997e-16	1.28793	1	1	8.99474e-12
Atp5e	2.88997e-16	1.28631	1	0.966	8.99474e-12
Cox4i1	2.88997e-16	1.27845	1	1	8.99474e-12
Snrnp70	2.88997e-16	1.26763	1	1	8.99474e-12
Cbx1	2.88997e-16	1.21181	1	1	8.99474e-12
Rab33b	2.88997e-16	1.20975	1	1	8.99474e-12
Slc25a3	2.88997e-16	1.19356	1	1	8.99474e-12
Cfl1	2.88997e-16	1.19211	1	1	8.99474e-12
Prex2	2.88997e-16	1.18522	1	1	8.99474e-12
2810004N23Rik	2.88997e-16	1.18232	1	1	8.99474e-12
Aqr	2.88997e-16	1.16359	1	1	8.99474e-12
Atpif1	2.88997e-16	1.15884	1	1	8.99474e-12
Tubb5	2.88997e-16	1.14873	1	1	8.99474e-12
Txnrd1	2.88997e-16	1.14646	1	1	8.99474e-12
Ranbp1	2.88997e-16	1.13442	1	1	8.99474e-12
Igf2bp1	2.88997e-16	1.13439	1	0.966	8.99474e-12
Atp5g3	2.88997e-16	1.12585	1	1	8.99474e-12
Cct7	2.88997e-16	1.12182	1	1	8.99474e-12
Ctr9	2.88997e-16	1.10856	1	1	8.99474e-12
Cox7a2l	2.88997e-16	1.10061	1	0.966	8.99474e-12
Atp5j	2.88997e-16	1.09112	1	1	8.99474e-12
Gpi1	2.88997e-16	1.08436	1	1	8.99474e-12
Emb	2.88997e-16	1.08341	1	1	8.99474e-12
Ndufb9	2.88997e-16	1.08233	1	1	8.99474e-12
Tomm40	2.88997e-16	1.06899	1	1	8.99474e-12
Rplp1	2.88997e-16	1.05863	1	1	8.99474e-12
Ankfy1	2.88997e-16	1.05709	1	1	8.99474e-12
Rpl13a	2.88997e-16	1.05447	1	1	8.99474e-12
Selenoh	2.88997e-16	1.0527	1	1	8.99474e-12
Nedd4	2.88997e-16	1.02631	1	1	8.99474e-12
Eif3k	2.88997e-16	1.02572	1	1	8.99474e-12
Ndufb5	2.88997e-16	1.00313	1	1	8.99474e-12
Mtdh	2.88997e-16	1.00112	1	1	8.99474e-12
Nmt1	2.88997e-16	0.996496	1	1	8.99474e-12
Mrpl15	2.88997e-16	0.996189	1	0.966	8.99474e-12
Sem1	2.88997e-16	0.992351	1	1	8.99474e-12
Polr2a	2.88997e-16	0.990022	1	1	8.99474e-12
Psmb1	2.88997e-16	0.985765	1	1	8.99474e-12
Snx5	2.88997e-16	0.976256	1	1	8.99474e-12
Uqcrh	2.88997e-16	0.970718	1	1	8.99474e-12
Ndufa7	2.88997e-16	0.95743	1	1	8.99474e-12
Rbbp4	2.88997e-16	0.953551	1	1	8.99474e-12
Eif4e2	2.88997e-16	0.951187	1	1	8.99474e-12
Srsf11	2.88997e-16	0.950005	1	1	8.99474e-12
Cnot3	2.88997e-16	0.948335	1	1	8.99474e-12
Eif3e	2.88997e-16	0.94713	1	1	8.99474e-12
Ccser1	2.88997e-16	0.944028	1	1	8.99474e-12
1110004F10Rik	2.88997e-16	0.933158	1	1	8.99474e-12
Zcchc17	2.88997e-16	0.926327	1	1	8.99474e-12
Arpp19	2.88997e-16	0.923342	1	1	8.99474e-12
Hnrnpm	2.88997e-16	0.922511	1	1	8.99474e-12
Mrpl17	2.88997e-16	0.919228	1	0.966	8.99474e-12
Atp1a1	2.88997e-16	0.914894	1	1	8.99474e-12
Tomm70a	2.88997e-16	0.914044	1	1	8.99474e-12
Cdc37	2.88997e-16	0.910257	1	1	8.99474e-12
Glrx3	2.88997e-16	0.895807	1	1	8.99474e-12
Pdia6	2.88997e-16	0.895497	1	1	8.99474e-12
Actn4	2.88997e-16	0.891588	1	1	8.99474e-12
Cacybp	2.88997e-16	0.886825	1	1	8.99474e-12
Phb2	2.88997e-16	0.875037	1	1	8.99474e-12
Ndufa10	2.88997e-16	0.87089	1	1	8.99474e-12
Pomp	2.88997e-16	0.857999	1	0.966	8.99474e-12
Acer2	2.88997e-16	0.853411	1	0.966	8.99474e-12
Wdr89	2.88997e-16	0.851892	1	1	8.99474e-12
Lmnb1	2.88997e-16	0.829917	1	1	8.99474e-12
Arhgef26	2.88997e-16	0.813869	1	1	8.99474e-12
Ndufa3	2.88997e-16	0.804901	1	1	8.99474e-12
1110008F13Rik	2.88997e-16	0.804037	1	1	8.99474e-12
Ewsr1	2.88997e-16	0.803351	1	1	8.99474e-12
Phgdh	2.88997e-16	0.802714	1	1	8.99474e-12
Tardbp	2.88997e-16	0.802372	1	1	8.99474e-12
Tead1	2.88997e-16	0.798671	1	1	8.99474e-12
Bola2	2.88997e-16	0.795606	1	1	8.99474e-12
Gm48764	2.88997e-16	0.794708	1	1	8.99474e-12
Hnrnpa2b1	2.88997e-16	0.778102	1	1	8.99474e-12
Got2	2.88997e-16	0.777861	1	1	8.99474e-12
Taf15	2.88997e-16	0.759443	1	1	8.99474e-12
D10Wsu102e	2.88997e-16	0.75873	1	1	8.99474e-12
Capns1	2.88997e-16	0.757758	1	1	8.99474e-12
Pdcd11	2.88997e-16	0.756852	1	1	8.99474e-12
Pfdn1	2.88997e-16	0.745031	1	0.966	8.99474e-12
Vdac3	2.88997e-16	0.731023	1	0.966	8.99474e-12
Ccdc34	2.88997e-16	0.728312	1	1	8.99474e-12
Aldh2	2.88997e-16	0.718113	1	1	8.99474e-12
Prpf19	2.88997e-16	0.703931	1	1	8.99474e-12
Npm3	2.88997e-16	0.703468	1	1	8.99474e-12
Csde1	2.88997e-16	-0.704821	1	1	8.99474e-12
Nup214	2.88997e-16	-0.705821	1	1	8.99474e-12
Haus6	2.88997e-16	-0.755606	1	1	8.99474e-12
Atad1	2.88997e-16	-0.79384	0.99	1	8.99474e-12
Baz1a	2.88997e-16	-0.862801	0.99	1	8.99474e-12
Casp8ap2	2.88997e-16	-0.881432	1	1	8.99474e-12
Orc6	2.88997e-16	-0.886087	1	1	8.99474e-12
Kif4	2.88997e-16	-0.889666	0.99	1	8.99474e-12
Acat1	2.88997e-16	-0.891173	0.99	1	8.99474e-12
Gtf2a1	2.88997e-16	-0.903114	1	1	8.99474e-12
Cwc15	2.88997e-16	-0.943211	1	1	8.99474e-12
Slf2	2.88997e-16	-0.962406	1	1	8.99474e-12
Evi5	2.88997e-16	-0.96637	0.99	1	8.99474e-12
Eif4enif1	2.88997e-16	-0.977698	1	1	8.99474e-12
Pcgf6	2.88997e-16	-1.00623	1	1	8.99474e-12
Rb1cc1	2.88997e-16	-1.01379	0.99	1	8.99474e-12
Nckap1	2.88997e-16	-1.02119	1	1	8.99474e-12
Rnf2	2.88997e-16	-1.0228	1	1	8.99474e-12
Rsl1d1	2.88997e-16	-1.08912	1	1	8.99474e-12
Atf1	2.88997e-16	-1.10119	0.99	1	8.99474e-12
Vps26a	2.88997e-16	-1.10382	1	1	8.99474e-12
Zfp131	2.88997e-16	-1.11907	0.99	1	8.99474e-12
Abcf2	2.88997e-16	-1.12874	1	1	8.99474e-12
Sin3a	2.88997e-16	-1.17455	1	1	8.99474e-12
Zcchc10	2.88997e-16	-1.19139	1	1	8.99474e-12
Syce2	2.88997e-16	-1.24866	1	1	8.99474e-12
E2f4	2.88997e-16	-1.25162	1	1	8.99474e-12
Stt3b	2.88997e-16	-1.25295	1	1	8.99474e-12
Psme3	2.88997e-16	-1.2941	1	1	8.99474e-12
Depdc7	2.88997e-16	-1.3394	0.99	1	8.99474e-12
Tigar	2.88997e-16	-1.34526	1	1	8.99474e-12
Lrr1	2.88997e-16	-1.37821	1	1	8.99474e-12
Cript	2.88997e-16	-1.41175	1	1	8.99474e-12
Kpna3	2.88997e-16	-1.42554	0.99	1	8.99474e-12
Tbc1d15	2.88997e-16	-1.42691	0.99	1	8.99474e-12
Rab7	2.88997e-16	-1.479	1	1	8.99474e-12
Unc50	2.88997e-16	-1.54356	0.99	1	8.99474e-12
Ttc1	2.88997e-16	-1.63676	1	1	8.99474e-12
Mphosph6	2.88997e-16	-1.74135	1	1	8.99474e-12
Wapl	2.88997e-16	-1.7678	1	1	8.99474e-12
AC168977.1	2.88997e-16	-1.86403	1	1	8.99474e-12
Gpbp1	2.88997e-16	-1.90003	1	1	8.99474e-12
mt-Cytb	2.88997e-16	-1.90175	1	1	8.99474e-12
Dnajb9	2.88997e-16	-1.90755	1	1	8.99474e-12
Tiparp	2.88997e-16	-1.95833	1	1	8.99474e-12
mt-Nd1	2.88997e-16	-2.02255	1	1	8.99474e-12
Magoh	2.88997e-16	-2.08744	1	1	8.99474e-12
Cul1	2.88997e-16	-2.09526	1	1	8.99474e-12
Gcsh	2.88997e-16	-2.15097	1	1	8.99474e-12
Spin1	2.88997e-16	-2.46999	1	1	8.99474e-12
Dppa3	2.88997e-16	-2.63348	1	1	8.99474e-12
Mad2l1bp	2.88997e-16	-3.33801	1	1	8.99474e-12
Cyct	2.90054e-16	0.772104	1	0.517	9.02765e-12
Elobl	2.9257e-16	-2.19189	0.87	1	9.10596e-12
Natd1	2.94743e-16	-1.04487	0.88	1	9.17359e-12
Kbtbd8	2.98144e-16	-1.33345	0.9	1	9.27944e-12
Klhl11	2.98144e-16	-1.9256	0.9	1	9.27944e-12
Trim13	2.99418e-16	-1.52975	0.91	1	9.3191e-12
S100a11	3.0124e-16	0.930706	1	0.759	9.37578e-12
Arfgef1	3.0124e-16	-0.84647	0.93	1	9.37578e-12
Nek2	3.0124e-16	-0.996468	0.93	1	9.37578e-12
Uqcr11	3.01839e-16	1.18003	1	0.793	9.39445e-12
Phospho2	3.02268e-16	-0.938136	0.95	1	9.4078e-12
Haspin	3.02268e-16	-0.967297	0.95	1	9.4078e-12
Clpx	3.02268e-16	-1.20739	0.95	1	9.4078e-12
Mis18a	3.02555e-16	-0.930443	0.96	1	9.41672e-12
Cox5b	3.02813e-16	1.25827	1	0.931	9.42475e-12
Hat1	3.02813e-16	0.932125	1	1	9.42475e-12
Zfp707	3.02813e-16	-1.91235	0.98	1	9.42475e-12
Gm26870	3.02841e-16	1.95206	1	1	9.42564e-12
Hspa4	3.02841e-16	1.22362	1	1	9.42564e-12
Vdac2	3.02841e-16	1.01674	1	1	9.42564e-12
Nme1	3.02841e-16	1.00573	1	0.966	9.42564e-12
Hells	3.02841e-16	0.889755	1	1	9.42564e-12
Sars	3.02841e-16	0.778441	1	0.966	9.42564e-12
Prpf4b	3.02841e-16	0.758764	1	1	9.42564e-12
Hsp90b1	3.02841e-16	0.74786	1	1	9.42564e-12
Psmd1	3.02841e-16	0.702112	1	1	9.42564e-12
Med27	3.02841e-16	-1.03488	0.99	1	9.42564e-12
Med31	3.02841e-16	-1.20831	1	1	9.42564e-12
Mat2b	3.02841e-16	-1.29278	1	1	9.42564e-12
Eloa	3.02841e-16	-1.72547	1	1	9.42564e-12
E2f5	3.02841e-16	-1.90445	0.99	1	9.42564e-12
Tdgf1	3.03958e-16	1.30039	1	0.517	9.46038e-12
Slc25a25	3.07904e-16	-0.703837	0.73	1	9.58319e-12
Slc39a6	3.118e-16	-0.801259	0.84	1	9.70446e-12
Cnnm2	3.12424e-16	-1.08838	0.9	1	9.72387e-12
Rnf38	3.12794e-16	-0.956749	0.81	1	9.73541e-12
Atmin	3.14828e-16	-0.882042	0.92	1	9.7987e-12
Tceal9	3.15366e-16	1.05454	1	0.483	9.81545e-12
Csrnp2	3.15663e-16	-0.962949	0.93	1	9.82469e-12
Tsen2	3.17039e-16	0.952475	1	0.862	9.86753e-12
Mtmr2	3.17039e-16	-0.94935	0.96	1	9.86753e-12
Klhdc2	3.17039e-16	-1.05309	0.96	1	9.86753e-12
Tsn	3.17219e-16	0.856598	1	0.897	9.87313e-12
Snap23	3.17219e-16	-0.751317	0.97	1	9.87313e-12
Dcaf12	3.17309e-16	-1.01404	0.98	1	9.87593e-12
Ccdc117	3.17309e-16	-1.09611	0.98	1	9.87593e-12
Rrm2b	3.17339e-16	1.41961	1	1	9.87686e-12
Clta	3.17339e-16	1.00746	1	1	9.87686e-12
Hnrnpk	3.17339e-16	0.881756	1	1	9.87686e-12
Atp5a1	3.17339e-16	0.854356	1	1	9.87686e-12
Tkt	3.17339e-16	0.842345	1	1	9.87686e-12
Psma2	3.17339e-16	0.838082	1	1	9.87686e-12
Csnk2a1	3.17339e-16	0.819837	1	1	9.87686e-12
Mdh1	3.17339e-16	0.726237	1	0.966	9.87686e-12
Usp16	3.17339e-16	-0.717941	1	1	9.87686e-12
Smndc1	3.17339e-16	-0.774357	1	1	9.87686e-12
Ankrd10	3.17339e-16	-0.79854	0.99	1	9.87686e-12
Dr1	3.17339e-16	-0.937825	0.99	1	9.87686e-12
Wasl	3.17339e-16	-0.939116	1	1	9.87686e-12
Laptm4b	3.17339e-16	-1.08755	0.99	1	9.87686e-12
Ppat	3.17339e-16	-1.11897	1	1	9.87686e-12
Usp1	3.17339e-16	-1.12089	1	1	9.87686e-12
Eloc	3.17339e-16	-1.12873	1	1	9.87686e-12
Pum2	3.17339e-16	-1.17998	1	1	9.87686e-12
D030056L22Rik	3.17339e-16	-1.27529	1	1	9.87686e-12
Wtap	3.17339e-16	-1.80641	1	1	9.87686e-12
Nlrp4f	3.22553e-16	-1.3389	0.83	1	1.00392e-11
Wwc2	3.31893e-16	-0.797492	0.95	1	1.03298e-11
4933427D06Rik	3.32206e-16	-0.956758	0.96	1	1.03396e-11
Mylpf	3.32395e-16	1.43209	1	0.897	1.03455e-11
Smurf2	3.32395e-16	-0.973834	0.97	1	1.03455e-11
Ubl7	3.32489e-16	-1.11113	0.98	1	1.03484e-11
Rrn3	3.32489e-16	-1.38308	1	1	1.03484e-11
Ercc4	3.3252e-16	0.866965	1	1	1.03494e-11
Mrpl42	3.3252e-16	0.817504	1	1	1.03494e-11
Ddx39b	3.3252e-16	0.776464	1	1	1.03494e-11
Uchl5	3.3252e-16	0.73642	1	0.966	1.03494e-11
Ap2a2	3.3252e-16	0.726431	1	0.966	1.03494e-11
Gm48754	3.3252e-16	0.721305	1	1	1.03494e-11
Golph3	3.3252e-16	-0.945592	1	1	1.03494e-11
Brca2	3.3252e-16	-0.96262	1	1	1.03494e-11
Pom121	3.3252e-16	-0.994716	0.99	1	1.03494e-11
Ncbp1	3.3252e-16	-1.15997	1	1	1.03494e-11
1810013L24Rik	3.3252e-16	-1.19516	1	1	1.03494e-11
Rock1	3.3252e-16	-1.60561	1	1	1.03494e-11
Wsb1	3.3252e-16	-1.61754	1	1	1.03494e-11
Gyg	3.43035e-16	-1.75922	0.9	1	1.06766e-11
Ap2s1	3.44495e-16	0.712833	1	0.69	1.07221e-11
AU020206	3.46581e-16	-0.723789	0.93	1	1.0787e-11
Rnf6	3.4776e-16	-0.933407	0.95	1	1.08237e-11
Platr17	3.4776e-16	-1.04965	0.95	1	1.08237e-11
Thap11	3.48088e-16	-1.90424	0.96	1	1.08339e-11
Atp5f1	3.48417e-16	0.894629	1	1	1.08441e-11
Atp6v1e1	3.48417e-16	0.848181	1	1	1.08441e-11
Hint1	3.48417e-16	0.816089	1	1	1.08441e-11
Agl	3.48417e-16	0.718646	1	1	1.08441e-11
Otud4	3.48417e-16	-0.75408	0.99	1	1.08441e-11
Crk	3.48417e-16	-1.26173	0.99	1	1.08441e-11
Rcor1	3.6386e-16	-0.858688	0.94	1	1.13248e-11
Jade1	3.65062e-16	0.856752	1	1	1.13622e-11
Cdk4	3.65062e-16	0.740076	1	1	1.13622e-11
Ap2m1	3.65062e-16	0.708391	1	1	1.13622e-11
Mapk6	3.65062e-16	-0.729451	0.99	1	1.13622e-11
Ncbp2	3.65062e-16	-0.871768	1	1	1.13622e-11
Syf2	3.65062e-16	-0.96551	1	1	1.13622e-11
Gabpa	3.65062e-16	-1.03916	1	1	1.13622e-11
Lin54	3.66447e-16	-0.745518	0.86	1	1.14053e-11
Sprtn	3.72307e-16	-0.706852	0.78	1	1.15877e-11
Pramef12	3.75898e-16	-0.756774	0.84	1	1.16995e-11
Tpm1	3.80481e-16	0.755943	1	0.759	1.18421e-11
Brix1	3.8249e-16	-1.06349	1	1	1.19046e-11
Mdm4	3.8249e-16	-1.13085	1	1	1.19046e-11
Wdr26	3.8249e-16	-1.20957	1	1	1.19046e-11
Ift20	3.8249e-16	-1.21497	1	1	1.19046e-11
Hipk1	3.98327e-16	-0.924156	0.85	1	1.23975e-11
Slc2a1	4.007e-16	0.697875	1	0.931	1.24714e-11
Rfk	4.007e-16	-1.0589	0.98	1	1.24714e-11
Ei24	4.007e-16	-1.30288	0.98	1	1.24714e-11
Dppa5a	4.00738e-16	1.11122	1	1	1.24726e-11
Ubtfl1	4.00738e-16	-0.743744	1	1	1.24726e-11
Arrdc1	4.15007e-16	-0.726697	0.66	1	1.29167e-11
Mex3c	4.18467e-16	-0.993224	0.94	1	1.30244e-11
C130073F10Rik	4.18467e-16	-1.64579	0.94	1	1.30244e-11
Plk4	4.19843e-16	1.6949	1	1	1.30672e-11
Bst2	4.19843e-16	0.970227	1	0.966	1.30672e-11
Akap12	4.19843e-16	0.940194	1	1	1.30672e-11
Ezr	4.19843e-16	0.809487	1	0.966	1.30672e-11
Etv5	4.19843e-16	0.796058	1	1	1.30672e-11
Cfl2	4.19843e-16	-0.982388	1	1	1.30672e-11
Rad21	4.19843e-16	-1.09301	1	1	1.30672e-11
Yipf4	4.19843e-16	-1.14651	0.99	1	1.30672e-11
Pramel5	4.21577e-16	-0.819931	0.55	1	1.31212e-11
9530059O14Rik	4.39022e-16	0.693283	1	0.828	1.36641e-11
Plekha3	4.39433e-16	-1.00164	0.96	1	1.36769e-11
Marf1	4.3968e-16	-0.846026	0.97	1	1.36846e-11
Psmb6	4.39845e-16	0.797391	1	1	1.36897e-11
Nanog	4.39845e-16	0.713246	1	0.966	1.36897e-11
Otud6b	4.39845e-16	-0.748595	1	1	1.36897e-11
Lsm14a	4.39845e-16	-0.803394	0.99	1	1.36897e-11
Anxa7	4.39845e-16	-1.06744	1	1	1.36897e-11
Nub1	4.39845e-16	-1.16751	1	1	1.36897e-11
Kctd13	4.46453e-16	-0.787561	0.8	1	1.38954e-11
Slc39a1	4.55647e-16	-1.04375	0.75	1	1.41816e-11
3110001I22Rik	4.5861e-16	-0.930904	0.79	1	1.42738e-11
Etf1	4.60786e-16	-0.783741	1	1	1.43415e-11
Rnf20	4.60786e-16	-0.810466	1	1	1.43415e-11
Cstf2t	4.60786e-16	-0.936908	0.99	1	1.43415e-11
Cd320	4.60786e-16	-1.09239	0.99	1	1.43415e-11
Nicn1	4.72883e-16	-0.764025	0.89	1	1.4718e-11
Ugcg	4.75322e-16	-1.17598	0.9	1	1.47939e-11
Eif4g1	4.82708e-16	0.801744	1	1	1.50238e-11
Grsf1	4.82708e-16	-0.931094	1	1	1.50238e-11
Rmnd5a	4.82708e-16	-0.935128	1	1	1.50238e-11
Pank3	4.82708e-16	-1.2919	0.99	1	1.50238e-11
Lonp2	5.05657e-16	1.09145	1	1	1.57381e-11
Epc2	5.05657e-16	-0.829833	0.99	1	1.57381e-11
Nup62	5.05657e-16	-0.903113	1	1	1.57381e-11
Rsl24d1	5.05657e-16	-1.12438	1	1	1.57381e-11
Ube2d2a	5.05657e-16	-1.24367	1	1	1.57381e-11
Ssx2ip	5.25552e-16	-1.21803	0.92	1	1.63573e-11
Olfr889	5.26608e-16	0.84832	0.99	0.207	1.63902e-11
Tm2d3	5.28695e-16	-1.33811	0.95	1	1.64551e-11
Rab26os	5.29681e-16	0.756136	1	0.966	1.64858e-11
Ptpn2	5.29681e-16	-1.23262	1	1	1.64858e-11
Pan3	5.40251e-16	-0.869531	0.88	1	1.68148e-11
Gm5662	5.54829e-16	1.24266	1	1	1.72685e-11
Supt16	5.54829e-16	0.816173	1	1	1.72685e-11
Ctnnb1	5.54829e-16	0.726417	1	1	1.72685e-11
Fam118a	5.5707e-16	-0.83606	0.86	1	1.73383e-11
Atf7ip2	5.80613e-16	-0.878616	0.96	1	1.8071e-11
Glo1	5.81099e-16	0.862104	1	0.931	1.80861e-11
Park7	5.81153e-16	1.02026	1	1	1.80878e-11
Cox5a	5.81153e-16	1.00304	1	1	1.80878e-11
Crebbp	5.81153e-16	-0.962538	1	1	1.80878e-11
Rbsn	5.92756e-16	-0.6968	0.88	1	1.84489e-11
Dnmt3b	6.08706e-16	0.875589	1	0.966	1.89454e-11
Gm47283	6.08706e-16	0.854305	1	1	1.89454e-11
Rnf4	6.08706e-16	-0.90478	1	1	1.89454e-11
Wfdc2	6.34995e-16	1.02106	1	0.276	1.97636e-11
Mta2	6.37546e-16	-1.10437	1	1	1.9843e-11
Gtf2f2	6.37546e-16	-1.3419	1	1	1.9843e-11
Ica1	6.60133e-16	-0.823997	0.36	1	2.0546e-11
Sat1	6.67731e-16	-1.17902	1	1	2.07825e-11
Rbm38	6.67731e-16	-1.40422	1	1	2.07825e-11
Guca1a	6.67731e-16	-1.82835	1	1	2.07825e-11
Pemt	6.69591e-16	-1.22958	0.82	1	2.08404e-11
Nsmce2	6.99324e-16	-0.721523	1	1	2.17658e-11
Mfsd14a	6.99324e-16	-0.744469	0.99	1	2.17658e-11
Gtf2h1	6.99324e-16	-0.810003	1	1	2.17658e-11
Slc25a16	7.08176e-16	-0.782928	0.87	1	2.20413e-11
Gm40977	7.17663e-16	-0.755466	0.89	1	2.23366e-11
Hsf1	7.21318e-16	-0.760676	0.9	1	2.24503e-11
Nop56	7.32388e-16	0.953414	1	1	2.27948e-11
Dctpp1	7.32388e-16	0.696565	1	1	2.27948e-11
Ik	7.32388e-16	-0.710556	1	1	2.27948e-11
Akap8	7.32388e-16	-1.32637	1	1	2.27948e-11
E2f2	7.39268e-16	-0.69758	0.4	1	2.3009e-11
Fpgs	7.66991e-16	-0.828741	0.99	1	2.38718e-11
Jpt1	7.66991e-16	-1.34622	1	1	2.38718e-11
Glul	7.66991e-16	-1.35957	1	1	2.38718e-11
Akt1	7.82328e-16	-0.712365	0.88	1	2.43492e-11
Nr5a2	7.91097e-16	-0.971534	0.9	1	2.46221e-11
Spdl1	8.03205e-16	-1.01987	1	1	2.49989e-11
Socs3	8.18356e-16	-1.6943	0.76	1	2.54705e-11
Kcmf1	8.41101e-16	-0.949322	1	1	2.61784e-11
Pnrc1	8.41101e-16	-1.22835	1	1	2.61784e-11
Lhfpl4	8.63147e-16	0.705133	0.99	0.655	2.68646e-11
Vhl	8.79143e-16	-0.913599	0.95	1	2.73625e-11
Gm48399	9.0384e-16	-0.857979	0.89	1	2.81311e-11
BC030867	9.0384e-16	-1.08745	0.89	1	2.81311e-11
Arhgef40	9.12167e-16	0.826172	0.99	0.724	2.83903e-11
Ctsc	9.12167e-16	-1.0573	0.91	1	2.83903e-11
Gm21731	9.15183e-16	-1.71796	0.92	1	2.84842e-11
Ndufc1	9.22256e-16	0.805568	1	0.966	2.87043e-11
Snai1	9.6559e-16	-1.5334	0.98	1	3.0053e-11
Hmgn1	9.65678e-16	1.19037	1	1	3.00558e-11
1810022K09Rik	1.01111e-15	0.742491	1	1	3.14699e-11
Ncoa3	1.01111e-15	-0.823606	1	1	3.14699e-11
Gna12	1.0376e-15	-0.713041	0.89	1	3.22943e-11
Pphln1	1.05769e-15	-0.738832	0.96	1	3.29195e-11
Dstn	1.05865e-15	1.04785	1	1	3.29495e-11
Siah1a	1.14313e-15	-0.815686	0.9	1	3.55789e-11
Tnfrsf12a	1.16001e-15	-1.51588	0.97	1	3.61042e-11
Eef2	1.16043e-15	0.803695	1	1	3.61174e-11
Taok1	1.16043e-15	-1.00015	1	1	3.61174e-11
Mreg	1.21488e-15	0.700741	1	1	3.7812e-11
Abhd17b	1.27184e-15	-0.872437	0.99	1	3.95848e-11
Brms1	1.33131e-15	-1.04467	0.98	1	4.14357e-11
Uqcrq	1.33143e-15	0.863663	1	1	4.14395e-11
Syap1	1.37802e-15	-0.957879	0.72	1	4.28894e-11
B020031M17Rik	1.45898e-15	1.59759	1	1	4.54093e-11
Zscan4-ps3	1.45898e-15	0.969399	1	1	4.54093e-11
Rlim	1.45898e-15	-0.72316	1	1	4.54093e-11
Ercc5	1.49136e-15	0.841086	0.99	0.897	4.6417e-11
Pla2g1b	1.49716e-15	0.889682	1	0.621	4.65975e-11
Dcaf5	1.58022e-15	-0.773921	0.81	1	4.91826e-11
Ddx21	1.59855e-15	0.851951	1	1	4.97532e-11
Rbpms2	1.59855e-15	-1.03403	1	1	4.97532e-11
Ccdc126	1.64444e-15	-0.725803	0.57	1	5.11816e-11
Zswim3	1.64725e-15	-1.15314	0.84	1	5.1269e-11
Psmc3	1.75109e-15	0.705274	1	0.931	5.45009e-11
Gm21761	1.75125e-15	1.1941	1	1	5.45058e-11
Tmf1	1.75125e-15	-0.775613	1	1	5.45058e-11
Tfrc	1.75125e-15	-0.87099	1	1	5.45058e-11
Crnkl1	1.83273e-15	-1.25841	0.98	1	5.70419e-11
Tuba1a	1.8329e-15	1.07275	1	1	5.7047e-11
Caml	1.8329e-15	-0.773771	0.99	1	5.7047e-11
Rnf19b	1.8329e-15	-1.09897	1	1	5.7047e-11
Klf16	1.8369e-15	-1.37136	0.66	1	5.71718e-11
Senp6	1.91829e-15	-0.784911	0.99	1	5.97049e-11
1700010D01Rik	1.99593e-15	-0.86751	0.35	0.966	6.21215e-11
Rabgef1	2.07791e-15	-1.29304	0.81	1	6.4673e-11
Sp3os	2.10082e-15	-0.85763	0.98	1	6.53858e-11
Ska1	2.10082e-15	-0.885504	0.98	1	6.53858e-11
Rest	2.101e-15	-0.997792	1	1	6.53917e-11
Lsm10	2.19476e-15	-1.0876	0.95	1	6.83098e-11
Pla2g15	2.19585e-15	-0.852915	0.79	1	6.83438e-11
Mbtd1	2.1979e-15	-1.19526	0.97	1	6.84074e-11
Zscan4d	2.19868e-15	1.41033	1	1	6.84319e-11
Ndufa4	2.19868e-15	1.1543	1	1	6.84319e-11
Dbf4	2.19868e-15	-0.85697	1	1	6.84319e-11
Ctnnal1	2.2093e-15	-1.12284	0.86	1	6.87622e-11
Slamf1	2.24218e-15	0.825918	0.99	0.828	6.97856e-11
Pcyt1a	2.26724e-15	-0.842301	0.9	1	7.05655e-11
Rnf185	2.39568e-15	-0.735209	0.93	1	7.45632e-11
Suz12	2.40765e-15	-1.21936	1	1	7.49358e-11
Smim26	2.45057e-15	-0.75848	0.8	1	7.62714e-11
Lsm4	2.51153e-15	0.743388	1	0.793	7.81688e-11
Dppa4	2.51935e-15	-1.00436	1	1	7.84123e-11
Apc	2.63592e-15	-0.707672	0.98	1	8.20403e-11
Mgat2	2.75779e-15	-1.2558	0.98	1	8.58334e-11
Atp5k	2.75828e-15	1.04934	1	0.966	8.58486e-11
Stmn3	2.88415e-15	-1.03833	0.38	0.966	8.97662e-11
Rpl4	2.88597e-15	0.756208	1	1	8.9823e-11
Mfsd5	3.01016e-15	-1.01412	0.94	1	9.36882e-11
Gm5788	3.12579e-15	-1.49797	0.91	1	9.72871e-11
Taf5	3.45637e-15	-1.29939	0.97	1	1.07576e-10
Tmem132c	3.45758e-15	0.735769	1	1	1.07614e-10
Rnf122	3.46587e-15	-0.734909	0.6	1	1.07872e-10
Zfp51	3.7825e-15	-0.784391	0.97	1	1.17726e-10
Csnk1g3	3.7825e-15	-0.85751	0.97	1	1.17726e-10
Hist1h4i	3.78383e-15	1.17446	1	0.966	1.17768e-10
Cog4	3.78383e-15	-0.735508	0.99	1	1.17768e-10
Zfand2a	3.78383e-15	-1.29833	0.99	1	1.17768e-10
Tuft1	3.79862e-15	-0.729554	0.56	1	1.18228e-10
Edf1	3.91672e-15	0.800362	1	0.69	1.21904e-10
Cdc25c	3.95466e-15	-1.43672	0.96	1	1.23085e-10
Fbrsl1	3.95778e-15	-0.927292	0.98	1	1.23182e-10
Rps15	3.95813e-15	1.19485	1	1	1.23193e-10
Swi5	4.14033e-15	0.785904	1	1	1.28864e-10
2410004B18Rik	4.14033e-15	-0.742118	0.99	1	1.28864e-10
Siah1b	4.33041e-15	-0.816752	0.98	1	1.3478e-10
Slc25a38	4.40127e-15	-0.793669	0.68	1	1.36985e-10
Pbk	4.50778e-15	-0.850594	0.93	1	1.403e-10
Bag5	4.52196e-15	-1.86621	0.95	1	1.40742e-10
Mettl9	4.52946e-15	-0.721016	0.98	1	1.40975e-10
Setd2	4.52986e-15	-0.87924	1	1	1.40987e-10
Cth	4.52986e-15	-1.07375	0.99	1	1.40987e-10
Cited1	4.57997e-15	-1.03071	0.7	1	1.42547e-10
Hacd3	4.73752e-15	-0.75446	0.98	1	1.47451e-10
Mrfap1	4.73793e-15	0.697051	1	1	1.47463e-10
Yap1	4.73793e-15	-1.01164	0.99	1	1.47463e-10
Gm6507	4.90393e-15	-1.76325	0.91	1	1.5263e-10
Zfp143	5.15755e-15	-0.767583	0.93	1	1.60524e-10
Tmem120a	5.15755e-15	-1.23106	0.93	1	1.60524e-10
Tbc1d23	5.18271e-15	0.707166	1	1	1.61307e-10
B020004J07Rik	5.18271e-15	-1.41321	1	1	1.61307e-10
Cptp	5.19928e-15	-1.22452	0.53	1	1.61822e-10
Dnaja2	5.42026e-15	-1.11415	1	1	1.687e-10
Npl	5.5615e-15	-1.29292	0.63	1	1.73096e-10
Abl2	5.66853e-15	-0.921048	0.99	1	1.76427e-10
Ltv1	5.92798e-15	-0.800504	1	1	1.84502e-10
Tor1a	5.92798e-15	-1.4516	0.99	1	1.84502e-10
Esp24	6.05835e-15	-1.68402	0.39	0.966	1.8856e-10
Cdo1	6.17735e-15	-1.12007	0.72	1	1.92264e-10
Dazap2	6.23264e-15	-0.939595	0.86	1	1.93985e-10
Tbrg1	6.48243e-15	0.715637	1	1	2.01759e-10
Zc3h13	6.7785e-15	0.723921	1	1	2.10974e-10
Smarcd2	6.9155e-15	-1.14519	0.88	1	2.15238e-10
Znhit3	7.08786e-15	-1.385	1	1	2.20603e-10
Rassf3	7.60699e-15	-0.72193	0.78	1	2.3676e-10
Krcc1	7.6695e-15	-0.793258	0.91	1	2.38705e-10
Hhex	7.98802e-15	-0.723905	0.9	1	2.48619e-10
Gm45184	8.08293e-15	1.15161	0.99	0.621	2.51573e-10
Rnf167	8.09898e-15	-1.03912	0.97	1	2.52073e-10
Ldhb	8.10175e-15	-1.24908	1	1	2.52159e-10
Uqcc3	8.47045e-15	-1.73187	0.99	1	2.63634e-10
Ubap1	8.85489e-15	-0.99845	0.98	1	2.75599e-10
Actb	9.25806e-15	1.30308	1	1	2.88148e-10
Psme4	9.25806e-15	-1.23619	1	1	2.88148e-10
Lrrc42	9.25806e-15	-1.51428	1	1	2.88148e-10
Gm2035	9.67023e-15	-1.0429	0.96	1	3.00976e-10
Zscan4c	9.67847e-15	1.15137	1	1	3.01233e-10
Elp5	9.67847e-15	-1.15342	1	1	3.01233e-10
Smim7	1.01142e-14	-0.801501	0.97	1	3.14795e-10
Pdxk	1.04692e-14	-1.53407	0.91	1	3.25842e-10
Phf13	1.10463e-14	-1.30441	0.96	1	3.43805e-10
Errfi1	1.10557e-14	-0.781642	0.99	1	3.44096e-10
Hmgb3	1.10557e-14	-0.851469	1	1	3.44096e-10
Rimklb	1.10557e-14	-0.985217	0.99	1	3.44096e-10
Psmb4	1.15562e-14	0.753739	1	0.966	3.59676e-10
Knstrn	1.20689e-14	-0.919552	0.96	1	3.75632e-10
Cnot7	1.26252e-14	-1.06981	1	1	3.92948e-10
Snrpb	1.31957e-14	0.81519	1	0.966	4.10701e-10
Rmnd5b	1.38837e-14	-0.884875	0.82	1	4.32115e-10
Nelfa	1.44136e-14	0.99757	1	1	4.48609e-10
Fiz1	1.44136e-14	-0.924742	0.99	1	4.48609e-10
Pebp1	1.50634e-14	0.911288	1	1	4.68833e-10
Gatad2b	1.50634e-14	-0.799537	1	1	4.68833e-10
Slc16a6	1.50634e-14	-0.957249	1	1	4.68833e-10
Rchy1	1.64506e-14	-0.743148	1	1	5.1201e-10
Cenpn	1.71404e-14	-0.755998	0.94	1	5.33479e-10
AC163720.3	1.72294e-14	0.889702	0.95	0.31	5.36246e-10
Slc30a1	1.72444e-14	-0.862343	0.79	1	5.36715e-10
Ube2g1	1.79619e-14	-0.755963	0.98	1	5.59046e-10
Scnm1	1.87687e-14	-0.729537	0.98	1	5.84157e-10
Fam109a	1.89999e-14	-1.20932	0.71	1	5.91353e-10
Cnih1	1.96128e-14	-0.814437	0.99	1	6.10428e-10
Ppp2cb	2.23699e-14	-1.09611	1	1	6.9624e-10
Cenps	2.23699e-14	-1.20683	0.99	1	6.9624e-10
Msrb1	2.3371e-14	-1.35594	0.99	1	7.274e-10
Rps11	2.44162e-14	1.35153	1	1	7.59931e-10
Degs1	2.44162e-14	-0.799961	1	1	7.59931e-10
Sertad1	2.54863e-14	-1.85223	0.96	1	7.93237e-10
Gpn3	2.55074e-14	-0.890094	1	1	7.93891e-10
Rbm27	2.66464e-14	-0.773379	1	1	8.29344e-10
Lefty1	2.74398e-14	0.734422	0.93	0.103	8.54037e-10
Gm21936	2.78263e-14	-1.45233	0.97	1	8.66067e-10
Cct5	2.78355e-14	0.925134	1	1	8.66352e-10
Arhgap11a	2.78355e-14	-0.795907	1	1	8.66352e-10
Phc2	2.78355e-14	-0.830757	1	1	8.66352e-10
Folr1	2.78355e-14	-1.32647	1	1	8.66352e-10
Tmem59	2.90767e-14	-0.829015	1	1	9.04983e-10
Calm2	2.90767e-14	-1.02771	1	1	9.04983e-10
Gli3	2.94782e-14	-0.997937	0.87	1	9.17479e-10
Gm2075	3.21667e-14	-1.30118	0.45	0.966	1.00115e-09
Zfp367	3.24093e-14	-0.901583	0.74	1	1.00871e-09
Hic2	3.46094e-14	-0.825961	0.99	1	1.07718e-09
Ddx3x	3.46094e-14	-1.09862	1	1	1.07718e-09
Rbm8a2	3.50995e-14	-1.09111	0.61	1	1.09244e-09
Zfp599	3.61175e-14	-1.10822	0.96	1	1.12412e-09
Gng12	3.94233e-14	-0.755399	0.98	1	1.22701e-09
Ppif	4.11742e-14	0.781909	1	0.966	1.28151e-09
mt-Nd4	4.29981e-14	-1.6077	1	1	1.33827e-09
Gm29361	4.43102e-14	-0.731147	0.69	1	1.37911e-09
Plaa	4.49013e-14	-0.732855	1	1	1.39751e-09
Plekhf2	4.89597e-14	-0.700779	1	1	1.52382e-09
Dnajc21	4.89597e-14	-1.00081	1	1	1.52382e-09
Zfp352	5.11056e-14	-1.55208	0.97	1	1.59061e-09
Dbi	5.1122e-14	0.790368	1	1	1.59112e-09
Ppp1r12a	5.1122e-14	-0.727195	1	1	1.59112e-09
Map3k3	5.20884e-14	-0.747753	0.64	1	1.6212e-09
Polr1e	5.32924e-14	-0.813288	0.95	1	1.65867e-09
Usp17la	5.33782e-14	1.07896	1	1	1.66134e-09
2310061I04Rik	5.56874e-14	-0.952671	0.96	1	1.73322e-09
Lgals1	5.80949e-14	0.772347	1	0.828	1.80815e-09
Senp3	5.81882e-14	-0.797221	1	1	1.81105e-09
Krt8	6.01643e-14	0.697252	0.98	0.759	1.87255e-09
Hist1h2bj	6.06413e-14	0.859262	1	0.483	1.8874e-09
Mtf2	6.07505e-14	0.698854	1	1	1.8908e-09
Cul3	6.91215e-14	-1.19752	1	1	2.15134e-09
Rfpl4b	6.96225e-14	-2.25052	0.75	1	2.16693e-09
Atg14	7.21562e-14	-0.698667	1	1	2.24579e-09
Larp1b	7.21562e-14	-0.739661	1	1	2.24579e-09
Gm13119	7.53218e-14	0.695291	1	1	2.34431e-09
Pex19	8.20419e-14	-1.18547	0.97	1	2.55347e-09
Mgst3	8.88154e-14	-2.0313	0.92	1	2.76429e-09
Esco2	8.94072e-14	-0.788095	1	1	2.78271e-09
Shmt1	8.94072e-14	-0.965085	1	1	2.78271e-09
Tomm22	9.3315e-14	-1.00987	1	1	2.90434e-09
Pa2g4	9.73905e-14	-0.865827	1	1	3.03118e-09
Cul4b	9.73905e-14	-0.911053	1	1	3.03118e-09
Tmsb4x	1.06073e-13	1.46544	1	1	3.30143e-09
Surf4	1.06073e-13	-0.814513	0.99	1	3.30143e-09
Ctsb	1.10696e-13	-0.884063	1	1	3.4453e-09
Ythdf2	1.10696e-13	-1.12057	1	1	3.4453e-09
Rpl39l	1.10696e-13	-1.26206	1	1	3.4453e-09
Zscan4-ps1	1.13072e-13	0.870444	0.99	0.966	3.51925e-09
Fam53c	1.15516e-13	-0.715921	1	1	3.59532e-09
D17Wsu92e	1.15516e-13	-0.972816	1	1	3.59532e-09
Gsta4	1.42887e-13	0.832212	1	1	4.44722e-09
Actr1a	1.4885e-13	-0.696529	0.95	1	4.6328e-09
Prmt6	1.61219e-13	-1.04872	0.92	1	5.01778e-09
Prcc	1.61219e-13	-1.15435	0.92	1	5.01778e-09
Tmem11	1.69289e-13	-0.901293	1	1	5.26896e-09
Tomm34	1.76606e-13	-1.23073	1	1	5.49667e-09
Ywhaq	1.92182e-13	0.748959	1	1	5.98149e-09
Naa40	1.92182e-13	-0.706927	0.99	1	5.98149e-09
Kif22	1.92182e-13	-0.857352	1	1	5.98149e-09
Ngdn	2.00454e-13	-0.797784	0.98	1	6.23893e-09
Frg1	2.09107e-13	-0.731859	1	1	6.50825e-09
Pwp1	2.1811e-13	-0.907346	1	1	6.78846e-09
Nufip1	2.27494e-13	-0.802122	1	1	7.08051e-09
Gfod2	2.31712e-13	1.17024	0.99	0.828	7.21181e-09
Taf4b	2.58068e-13	-0.743201	0.98	1	8.03212e-09
Trip12	2.58088e-13	-0.732587	1	1	8.03273e-09
Znhit6	3.05241e-13	-0.708629	1	1	9.50032e-09
Sap30l	3.05241e-13	-0.782606	1	1	9.50032e-09
Brf2	3.28902e-13	-0.759439	0.91	1	1.02367e-08
Aurka	3.31894e-13	-0.853004	1	1	1.03299e-08
Lmo1	3.33876e-13	-1.13629	0.66	1	1.03915e-08
Mt2	4.08932e-13	0.916652	1	1	1.27276e-08
Acd	4.26006e-13	-0.70588	0.96	1	1.3259e-08
Jmjd6	4.63283e-13	-0.960898	0.98	1	1.44192e-08
Gm13191	4.99839e-13	-0.846729	0.78	1	1.5557e-08
Tomm7	5.03458e-13	0.736556	1	1	1.56696e-08
Ptdss2	5.94249e-13	-0.758514	0.99	1	1.84954e-08
Asf1b	5.94249e-13	-1.12128	0.99	1	1.84954e-08
Supt4a	6.1935e-13	-1.12504	1	1	1.92766e-08
Gm26917	6.45443e-13	1.30246	1	0.931	2.00888e-08
Snip1	7.00856e-13	-0.742712	0.97	1	2.18135e-08
Rgs2	7.06599e-13	-1.03514	0.86	1	2.19922e-08
Trap1a	7.30583e-13	0.721303	1	1	2.27387e-08
Calcoco2	7.30583e-13	-0.920837	1	1	2.27387e-08
Eif6	7.61323e-13	-0.903798	1	1	2.36954e-08
BC080695	7.93332e-13	0.788521	1	1	2.46917e-08
Nudc	7.93332e-13	0.773805	1	1	2.46917e-08
Vta1	8.97232e-13	-0.887831	0.97	1	2.79254e-08
Ppp1r15a	1.10167e-12	-1.24075	1	1	3.42885e-08
Rpp25	1.14684e-12	-0.895211	0.96	1	3.56943e-08
Zfp664	1.19555e-12	-0.822591	0.99	1	3.72102e-08
Emc3	1.24538e-12	-0.90223	0.99	1	3.87613e-08
Sirt1	1.24538e-12	-0.935412	1	1	3.87613e-08
Riox1	1.32067e-12	-0.822878	0.95	0.966	4.11045e-08
Cdkn2d	1.35115e-12	-1.54096	0.98	1	4.20533e-08
Ptcra	1.36236e-12	0.723262	0.98	0.586	4.2402e-08
Fzd7	1.3736e-12	-0.805279	0.65	1	4.27519e-08
Tiprl	1.46593e-12	-0.787224	1	0.966	4.56256e-08
Ntmt1	1.52636e-12	-0.97603	0.97	1	4.75066e-08
Stau1	1.65607e-12	-0.842438	1	1	5.15435e-08
Gm33466	1.65607e-12	-0.965965	1	1	5.15435e-08
Arf6	1.72467e-12	-1.66366	1	1	5.36787e-08
Eif3m	1.79479e-12	0.701054	1	0.862	5.5861e-08
Znrd1	1.79606e-12	-1.66195	1	0.966	5.59006e-08
Hmces	1.86572e-12	-0.932058	0.94	1	5.80687e-08
Med29	1.87034e-12	-0.902444	1	0.966	5.82126e-08
Rtraf	2.02807e-12	0.922001	1	1	6.31215e-08
Rab35	2.02807e-12	-0.862774	0.99	1	6.31215e-08
Tbcc	2.11175e-12	-1.16411	0.99	1	6.57261e-08
Ing1	2.38364e-12	-1.03306	1	1	7.41884e-08
Nmb	2.42453e-12	-0.882844	0.79	0.966	7.54612e-08
Tob1	2.68903e-12	-0.87304	0.97	1	8.36935e-08
Gpn2	2.68978e-12	-0.758186	1	1	8.37168e-08
Psma5	2.79996e-12	0.727539	1	0.931	8.7146e-08
Tcstv3	2.8568e-12	-1.40018	0.99	0.966	8.8915e-08
Csnk2b	3.03439e-12	-1.03633	1	1	9.44424e-08
Elof1	3.42219e-12	-1.10004	1	1	1.06512e-07
Ddx28	3.55498e-12	-0.761526	0.74	1	1.10645e-07
E2f1	3.56195e-12	-0.718813	1	1	1.10862e-07
Gm8300	3.85846e-12	0.869966	1	1	1.20091e-07
Tmem80	4.44095e-12	0.762604	0.9	0.552	1.3822e-07
Imp3	4.70969e-12	-1.23664	1	1	1.46585e-07
G6pdx	4.90081e-12	-0.994398	1	1	1.52533e-07
Ddx20	5.09917e-12	-0.721852	0.98	1	1.58707e-07
Fam46b	5.1429e-12	-1.34761	0.59	1	1.60068e-07
Tmem159	5.24969e-12	-0.716589	0.68	0.966	1.63391e-07
Fbxl6	5.51345e-12	-0.798327	0.95	1	1.71601e-07
Cdk2ap2	5.52092e-12	-0.984504	1	1	1.71833e-07
Pnp2	5.81533e-12	-0.905936	0.7	1	1.80996e-07
Atg5	5.9764e-12	-0.845871	1	1	1.86009e-07
Kti12	6.21733e-12	-0.993816	0.98	1	1.93508e-07
Supv3l1	6.72946e-12	-0.801772	0.99	1	2.09448e-07
Slc25a28	7.57527e-12	-1.09599	1	1	2.35773e-07
Selenos	7.57527e-12	-1.56004	1	1	2.35773e-07
Fbxo33	8.19614e-12	-1.4107	1	1	2.55097e-07
Zc3hc1	9.9747e-12	-0.855187	1	1	3.10452e-07
Polr2j	1.03733e-11	-1.03825	1	1	3.22859e-07
Pramef6	1.24398e-11	-0.805739	0.7	0.966	3.87175e-07
Nifk	2.00973e-11	-0.865388	1	1	6.2551e-07
Uck2	2.25641e-11	-0.806431	1	1	7.02285e-07
Usp17lb	2.25641e-11	-2.0271	1	1	7.02285e-07
Gm5039	2.34504e-11	1.03007	1	1	7.29871e-07
Ifitm3	3.06832e-11	0.720358	1	1	9.54985e-07
Klhdc3	3.18785e-11	-0.896221	0.98	1	9.92187e-07
Tubb3	3.42932e-11	-0.736179	0.93	1	1.06734e-06
Pi4k2a	3.44139e-11	-0.729606	0.99	1	1.0711e-06
Med11	3.56751e-11	-0.742552	0.94	1	1.11035e-06
Zfp954	3.81203e-11	-1.19867	0.78	0.966	1.18646e-06
Snapc5	4.00855e-11	-0.8282	1	1	1.24762e-06
Pabpn1	4.8473e-11	-1.07902	1	1	1.50867e-06
Tob2	5.03456e-11	-0.986371	0.99	1	1.56696e-06
Spry2	5.03456e-11	-1.3093	0.99	1	1.56696e-06
Psmc3ip	5.43056e-11	-0.704524	1	0.966	1.69021e-06
Gtf3c6	5.63983e-11	-0.770193	1	1	1.75534e-06
Abt1	5.63983e-11	-0.830355	1	1	1.75534e-06
Gpatch3	6.17715e-11	-0.700344	0.87	1	1.92258e-06
Mapk3	6.55067e-11	-0.736173	0.95	1	2.03883e-06
Rap1b	6.55866e-11	-0.792499	1	1	2.04132e-06
Gm16368	7.30504e-11	-1.16664	0.94	0.931	2.27362e-06
Cdk1	7.62339e-11	-0.693508	1	1	2.3727e-06
Zfand6	7.62339e-11	-0.952586	1	1	2.3727e-06
Mrps6	7.91494e-11	-0.71357	0.99	1	2.46344e-06
Nop2	8.53111e-11	-1.04057	1	1	2.65522e-06
Akirin2	9.9074e-11	-1.07627	1	1	3.08358e-06
Zfp296	1.06747e-10	-1.08463	1	1	3.32239e-06
Fkbpl	1.18579e-10	-1.03811	0.77	0.966	3.69067e-06
mt-Nd2	1.23875e-10	-1.26617	1	1	3.85549e-06
Gm4778	1.29406e-10	-0.905221	0.78	1	4.02762e-06
Slc39a4	1.43646e-10	-0.699061	0.97	1	4.47085e-06
Ppp1r8	1.49096e-10	-0.965927	1	1	4.64047e-06
Zfp217	1.60533e-10	-0.833427	1	1	4.99643e-06
Fbxo5	1.72816e-10	-0.970965	1	1	5.37872e-06
Qtrt1	1.84744e-10	-0.845477	0.91	1	5.74997e-06
Sesn2	2.07722e-10	-1.00254	1	1	6.46513e-06
Gm11487	2.2122e-10	-1.62158	0.83	1	6.88526e-06
Rtf2	2.40512e-10	-0.772481	0.99	1	7.4857e-06
Rbm42	2.8867e-10	-0.752979	1	1	8.98457e-06
Leng1	2.8867e-10	-0.792875	1	1	8.98457e-06
Gldc	3.10465e-10	-0.712396	1	1	9.66292e-06
Clp1	3.33864e-10	-0.832531	1	1	1.03912e-05
Eid2	3.72224e-10	-0.896254	0.99	1	1.15851e-05
Mocs3	4.60605e-10	-0.753275	0.64	0.966	1.43359e-05
Gtf2f1	5.33794e-10	-0.734721	1	1	1.66138e-05
Casp3	5.33794e-10	-0.798354	1	1	1.66138e-05
Arg2	7.63119e-10	-0.768969	1	1	2.37513e-05
Gm8953	8.23673e-10	-0.849182	0.86	0.966	2.5636e-05
Ift43	9.71962e-10	-0.901266	0.91	1	3.02514e-05
Gm14742	1.01085e-09	-0.949344	0.52	0.966	3.14617e-05
Nip7	1.20881e-09	-0.749689	1	1	3.76229e-05
Uchl1	1.20881e-09	-1.03166	1	1	3.76229e-05
Pim3	1.29657e-09	-0.838278	0.97	1	4.03544e-05
Mepce	1.44073e-09	-1.1135	0.99	1	4.48412e-05
Dnajb1	1.71581e-09	-0.714097	1	1	5.34029e-05
Arl3	1.71581e-09	-0.793749	1	1	5.34029e-05
Rps19bp1	1.71581e-09	-0.814905	1	1	5.34029e-05
Poldip3	1.83963e-09	-0.759406	1	1	5.72566e-05
Gm44693	2.18838e-09	-0.808161	0.98	1	6.81112e-05
Ighv1-60	2.31242e-09	-0.825956	0.8	0.862	7.19719e-05
Hmgn5	2.69277e-09	-1.07029	1	1	8.38097e-05
2700062C07Rik	4.49906e-09	-0.848973	0.97	1	0.000140029
Sac3d1	4.8163e-09	-0.93019	1	1	0.000149902
Gm8994	8.53754e-09	0.914968	1	1	0.000265722
Psip1	1.1518e-08	-0.803412	1	1	0.000358488
Mrpl34	1.27199e-08	-0.738744	1	1	0.000395896
Romo1	1.27199e-08	-0.872821	1	1	0.000395896
Topors	1.3588e-08	-1.25591	1	1	0.000422913
Hist1h1a	1.40433e-08	-0.707617	1	1	0.000437085
Nhp2	1.88669e-08	-1.28237	1	1	0.000587212
Tmem14c	2.78597e-08	-1.02978	1	1	0.000867106
Immp1l	3.06898e-08	-0.943873	0.99	1	0.000955188
Gm11232	3.62791e-08	-0.73025	0.72	0.897	0.00112915
1700018B24Rik	4.22839e-08	-0.944365	1	1	0.00131605
Nob1	4.36536e-08	-0.753157	1	1	0.00135867
Plac8	4.50273e-08	-0.79601	0.95	1	0.00140143
Hspa2	5.09107e-08	-0.946772	0.91	1	0.00158455
Gm8186	7.01572e-08	-0.955105	0.99	1	0.00218357
Cstf1	7.22244e-08	-0.720304	0.93	1	0.00224791
Rrp9	8.4654e-08	-0.822176	1	1	0.00263477
Zfp936	1.11971e-07	-0.707081	1	1	0.00348497
Duoxa2	1.2095e-07	-1.20204	0.58	0.862	0.00376443
L2hgdh	1.47726e-07	-0.74738	0.98	1	0.00459783
Gm13078	3.76507e-07	-1.31065	1	0.966	0.0117184
Tex30	4.63167e-07	-0.792972	1	1	0.0144156
Grwd1	6.9775e-07	-0.695522	1	1	0.0217168
2510039O18Rik	7.83435e-07	-0.743341	0.97	1	0.0243836
BC031181	8.06534e-07	-0.760371	1	1	0.0251026
Klf4	1.07514e-06	-0.871174	0.99	1	0.0334627

## Sheet: Table S2-2
Table S2-2: GO analysis of genes enriched in TPS 2C-subpopulation when compared to 2-cell embryos
ID	Description	GeneRatio	BgRatio	pvalue	p.adjust	qvalue	Count
GO:0044772	mitotic cell cycle phase transition	39/739	356/23210	2.07052e-11	9.27798e-08	8.21014e-08	39
GO:0044770	cell cycle phase transition	40/739	394/23210	1.18909e-10	2.66415e-07	2.35752e-07	40
GO:1901990	regulation of mitotic cell cycle phase transition	31/739	259/23210	2.70394e-10	4.03879e-07	3.57395e-07	31
GO:0007059	chromosome segregation	34/739	317/23210	7.11667e-10	7.1146e-07	6.29575e-07	34
GO:0007346	regulation of mitotic cell cycle	44/739	493/23210	8.8329e-10	7.1146e-07	6.29575e-07	44
GO:0010498	proteasomal protein catabolic process	42/739	459/23210	1.01608e-09	7.1146e-07	6.29575e-07	42
GO:1901987	regulation of cell cycle phase transition	32/739	290/23210	1.11141e-09	7.1146e-07	6.29575e-07	32
GO:0022613	ribonucleoprotein complex biogenesis	40/739	439/23210	2.8867e-09	1.61691e-06	1.43081e-06	40
GO:0000819	sister chromatid segregation	24/739	180/23210	3.27847e-09	1.63231e-06	1.44444e-06	24
GO:0000280	nuclear division	38/739	409/23210	4.22546e-09	1.89343e-06	1.6755e-06	38
GO:0043161	proteasome-mediated ubiquitin-dependent protein catabolic process	37/739	394/23210	5.07668e-09	2.06805e-06	1.83003e-06	37
GO:0000070	mitotic sister chromatid segregation	21/739	146/23210	7.99798e-09	2.92657e-06	2.58974e-06	21
GO:0048285	organelle fission	40/739	456/23210	8.49039e-09	2.92657e-06	2.58974e-06	40
GO:0098813	nuclear chromosome segregation	28/739	258/23210	1.75452e-08	5.61572e-06	4.96939e-06	28
GO:0016569	covalent chromatin modification	38/739	444/23210	3.85696e-08	1.1522e-05	1.01959e-05	38
GO:0042254	ribosome biogenesis	29/739	294/23210	8.09498e-08	2.2671e-05	2.00617e-05	29
GO:0016570	histone modification	36/739	427/23210	1.2784e-07	3.36972e-05	2.98188e-05	36
GO:0045786	negative regulation of cell cycle	37/739	452/23210	1.79758e-07	4.47498e-05	3.95993e-05	37
GO:1901992	positive regulation of mitotic cell cycle phase transition	14/739	83/23210	3.37209e-07	7.9528e-05	7.03748e-05	14
GO:0007292	female gamete generation	18/739	145/23210	8.77061e-07	0.000196506	0.000173889	18
GO:0006417	regulation of translation	29/739	332/23210	1.03995e-06	0.000213119	0.00018859	29
GO:0051983	regulation of chromosome segregation	15/739	104/23210	1.04633e-06	0.000213119	0.00018859	15
GO:1903046	meiotic cell cycle process	21/739	198/23210	1.53669e-06	0.000299387	0.000264929	21
GO:1901989	positive regulation of cell cycle phase transition	14/739	96/23210	2.08323e-06	0.000381118	0.000337254	14
GO:0034248	regulation of cellular amide metabolic process	31/739	382/23210	2.1263e-06	0.000381118	0.000337254	31
GO:0000082	G1/S transition of mitotic cell cycle	19/739	171/23210	2.39973e-06	0.000413584	0.000365983	19
GO:0045931	positive regulation of mitotic cell cycle	18/739	166/23210	6.2068e-06	0.0010301	0.000911541	18
GO:0044843	cell cycle G1/S phase transition	19/739	185/23210	7.66392e-06	0.00120431	0.0010657	19
GO:0006397	mRNA processing	33/739	448/23210	8.03512e-06	0.00120431	0.0010657	33
GO:0046580	negative regulation of Ras protein signal transduction	10/739	55/23210	8.06274e-06	0.00120431	0.0010657	10
GO:0140014	mitotic nuclear division	23/739	257/23210	8.99639e-06	0.00130041	0.00115074	23
GO:0048477	oogenesis	13/739	95/23210	9.81908e-06	0.00136775	0.00121033	13
GO:0022618	ribonucleoprotein complex assembly	21/739	223/23210	1.00727e-05	0.00136775	0.00121033	21
GO:0033047	regulation of mitotic sister chromatid segregation	11/739	69/23210	1.07376e-05	0.00141515	0.00125227	11
GO:0007091	metaphase/anaphase transition of mitotic cell cycle	10/739	57/23210	1.12405e-05	0.0014391	0.00127347	10
GO:0033045	regulation of sister chromatid segregation	12/739	83/23210	1.2128e-05	0.0015096	0.00133585	12
GO:0010965	regulation of mitotic sister chromatid separation	10/739	58/23210	1.31985e-05	0.00159499	0.00141142	10
GO:1901991	negative regulation of mitotic cell cycle phase transition	16/739	143/23210	1.3526e-05	0.00159499	0.00141142	16
GO:1902806	regulation of cell cycle G1/S phase transition	15/739	128/23210	1.43154e-05	0.00163728	0.00144884	15
GO:1901988	negative regulation of cell cycle phase transition	17/739	160/23210	1.46153e-05	0.00163728	0.00144884	17
GO:0034502	protein localization to chromosome	12/739	85/23210	1.55467e-05	0.00168193	0.00148835	12
GO:2000045	regulation of G1/S transition of mitotic cell cycle	14/739	114/23210	1.60657e-05	0.00168193	0.00148835	14
GO:0016072	rRNA metabolic process	21/739	230/23210	1.614e-05	0.00168193	0.00148835	21
GO:0140013	meiotic nuclear division	18/739	179/23210	1.76384e-05	0.00179324	0.00158685	18
GO:0044784	metaphase/anaphase transition of cell cycle	10/739	60/23210	1.80084e-05	0.00179324	0.00158685	10
GO:0045930	negative regulation of mitotic cell cycle	21/739	233/23210	1.96246e-05	0.00191169	0.00169167	21
GO:0051058	negative regulation of small GTPase mediated signal transduction	10/739	61/23210	2.09314e-05	0.00199561	0.00176592	10
GO:0071826	ribonucleoprotein complex subunit organization	21/739	236/23210	2.37714e-05	0.00221784	0.00196258	21
GO:0051306	mitotic sister chromatid separation	10/739	62/23210	2.42523e-05	0.00221784	0.00196258	10
GO:0051321	meiotic cell cycle	25/739	314/23210	2.78142e-05	0.00249271	0.00220581	25
GO:0033044	regulation of chromosome organization	27/739	356/23210	3.17691e-05	0.00278046	0.00246044	27
GO:1905818	regulation of chromosome separation	10/739	64/23210	3.2266e-05	0.00278046	0.00246044	10
GO:0006403	RNA localization	17/739	172/23210	3.73839e-05	0.0031607	0.00279692	17
GO:0010948	negative regulation of cell cycle process	20/739	226/23210	3.9889e-05	0.0032968	0.00291736	20
GO:0030071	regulation of mitotic metaphase/anaphase transition	9/739	53/23210	4.04651e-05	0.0032968	0.00291736	9
GO:0051098	regulation of binding	29/739	403/23210	4.29175e-05	0.00343417	0.00303891	29
GO:0006352	DNA-templated transcription, initiation	12/739	96/23210	5.36736e-05	0.00419547	0.00371259	12
GO:2001234	negative regulation of apoptotic signaling pathway	20/739	231/23210	5.43195e-05	0.00419547	0.00371259	20
GO:0006513	protein monoubiquitination	10/739	68/23210	5.52405e-05	0.00419547	0.00371259	10
GO:0000075	cell cycle checkpoint	17/739	178/23210	5.77358e-05	0.00429983	0.00380495	17
GO:0042326	negative regulation of phosphorylation	31/739	452/23210	5.85338e-05	0.00429983	0.00380495	31
GO:1902099	regulation of metaphase/anaphase transition of cell cycle	9/739	56/23210	6.35359e-05	0.00459201	0.0040635	9
GO:2001251	negative regulation of chromosome organization	15/739	146/23210	6.77829e-05	0.0048212	0.0042663	15
GO:0050657	nucleic acid transport	15/739	148/23210	7.92231e-05	0.00546152	0.00483293	15
GO:0050658	RNA transport	15/739	148/23210	7.92231e-05	0.00546152	0.00483293	15
GO:0061982	meiosis I cell cycle process	13/739	116/23210	8.40324e-05	0.00563756	0.00498871	13
GO:0051052	regulation of DNA metabolic process	30/739	440/23210	8.51641e-05	0.00563756	0.00498871	30
GO:0001824	blastocyst development	15/739	149/23210	8.5551e-05	0.00563756	0.00498871	15
GO:0042176	regulation of protein catabolic process	27/739	378/23210	8.82799e-05	0.00573308	0.00507323	27
GO:0009896	positive regulation of catabolic process	29/739	422/23210	9.6972e-05	0.00619622	0.00548308	29
GO:0051236	establishment of RNA localization	15/739	151/23210	9.9543e-05	0.00619622	0.00548308	15
GO:0007143	female meiotic nuclear division	7/739	35/23210	9.956e-05	0.00619622	0.00548308	7
GO:0072331	signal transduction by p53 class mediator	14/739	135/23210	0.00010613	0.00628015	0.00555734	14
GO:0006368	transcription elongation from RNA polymerase II promoter	8/739	47/23210	0.000106515	0.00628015	0.00555734	8
GO:0016574	histone ubiquitination	8/739	47/23210	0.000106515	0.00628015	0.00555734	8
GO:0033046	negative regulation of sister chromatid segregation	8/739	47/23210	0.000106515	0.00628015	0.00555734	8
GO:0051348	negative regulation of transferase activity	20/739	246/23210	0.000129296	0.0074723	0.00661228	20
GO:0001933	negative regulation of protein phosphorylation	28/739	408/23210	0.000130069	0.0074723	0.00661228	28
GO:0033522	histone H2A ubiquitination	6/739	26/23210	0.000136233	0.00772735	0.00683798	6
GO:0045862	positive regulation of proteolysis	24/739	328/23210	0.000148762	0.00833254	0.00737351	24
GO:0045787	positive regulation of cell cycle	25/739	349/23210	0.000152144	0.00841675	0.00744803	25
GO:0007265	Ras protein signal transduction	28/739	414/23210	0.00016595	0.00881469	0.00780017	28
GO:2001233	regulation of apoptotic signaling pathway	28/739	414/23210	0.00016595	0.00881469	0.00780017	28
GO:0000209	protein polyubiquitination	17/739	194/23210	0.000166585	0.00881469	0.00780017	17
GO:0051985	negative regulation of chromosome segregation	8/739	50/23210	0.000167206	0.00881469	0.00780017	8
GO:1903311	regulation of mRNA metabolic process	20/739	253/23210	0.00018844	0.0098186	0.00868854	20
GO:0035518	histone H2A monoubiquitination	5/739	18/23210	0.000195839	0.0100868	0.00892588	5
GO:1900087	positive regulation of G1/S transition of mitotic cell cycle	7/739	39/23210	0.000203905	0.0103829	0.00918792	7
GO:0006354	DNA-templated transcription, elongation	9/739	65/23210	0.000207822	0.0104635	0.00925921	9
GO:0006364	rRNA processing	17/739	198/23210	0.000212715	0.0105858	0.00936748	17
GO:0051304	chromosome separation	11/739	95/23210	0.000217589	0.0105858	0.00936748	11
GO:0007127	meiosis I	12/739	111/23210	0.000219702	0.0105858	0.00936748	12
GO:0071901	negative regulation of protein serine/threonine kinase activity	12/739	111/23210	0.000219702	0.0105858	0.00936748	12
GO:0015931	nucleobase-containing compound transport	16/739	181/23210	0.000232233	0.0110706	0.00979646	16
GO:0006401	RNA catabolic process	19/739	238/23210	0.000238466	0.0112481	0.00995347	19
GO:0031577	spindle checkpoint	7/739	41/23210	0.00028205	0.0130295	0.0115299	7
GO:0045841	negative regulation of mitotic metaphase/anaphase transition	7/739	41/23210	0.00028205	0.0130295	0.0115299	7
GO:0010390	histone monoubiquitination	6/739	30/23210	0.00031525	0.0144146	0.0127556	6
GO:2000816	negative regulation of mitotic sister chromatid separation	7/739	42/23210	0.00032926	0.0149032	0.0131879	7
GO:0035966	response to topologically incorrect protein	13/739	133/23210	0.000333079	0.0149253	0.0132075	13
GO:0051054	positive regulation of DNA metabolic process	19/739	245/23210	0.000343859	0.0152558	0.0134999	19
GO:0006402	mRNA catabolic process	17/739	207/23210	0.000358901	0.015767	0.0139523	17
GO:0007062	sister chromatid cohesion	8/739	56/23210	0.000374116	0.0162759	0.0144026	8
GO:1903050	regulation of proteolysis involved in cellular protein catabolic process	17/739	208/23210	0.000379547	0.0163279	0.0144486	17
GO:1902100	negative regulation of metaphase/anaphase transition of cell cycle	7/739	43/23210	0.000382599	0.0163279	0.0144486	7
GO:0043409	negative regulation of MAPK cascade	15/739	171/23210	0.00039106	0.0164896	0.0145917	15
GO:0046578	regulation of Ras protein signal transduction	18/739	228/23210	0.000393748	0.0164896	0.0145917	18
GO:0006913	nucleocytoplasmic transport	21/739	289/23210	0.000413328	0.0169919	0.0150363	21
GO:0051169	nuclear transport	21/739	289/23210	0.000413328	0.0169919	0.0150363	21
GO:0090068	positive regulation of cell cycle process	19/739	249/23210	0.000420679	0.017114	0.0151443	19
GO:0045732	positive regulation of protein catabolic process	17/739	210/23210	0.000423936	0.017114	0.0151443	17
GO:0035967	cellular response to topologically incorrect protein	11/739	103/23210	0.000441973	0.0173058	0.015314	11
GO:0051100	negative regulation of binding	15/739	173/23210	0.000442528	0.0173058	0.015314	15
GO:1905819	negative regulation of chromosome separation	7/739	44/23210	0.000442629	0.0173058	0.015314	7
GO:0009411	response to UV	13/739	137/23210	0.000444134	0.0173058	0.015314	13
GO:0007264	small GTPase mediated signal transduction	30/739	485/23210	0.000453122	0.0175038	0.0154892	30
GO:0031331	positive regulation of cellular catabolic process	24/739	355/23210	0.00047602	0.0181304	0.0160437	24
GO:0090501	RNA phosphodiester bond hydrolysis	8/739	58/23210	0.000477436	0.0181304	0.0160437	8
GO:0034504	protein localization to nucleus	20/739	272/23210	0.000483486	0.0182059	0.0161105	20
GO:0051865	protein autoubiquitination	9/739	73/23210	0.000503643	0.0186955	0.0165437	9
GO:0006469	negative regulation of protein kinase activity	16/739	194/23210	0.000504832	0.0186955	0.0165437	16
GO:0033048	negative regulation of mitotic sister chromatid segregation	7/739	45/23210	0.000509941	0.0187299	0.0165742	7
GO:0034660	ncRNA metabolic process	29/739	467/23210	0.000526073	0.018884	0.0167106	29
GO:0033673	negative regulation of kinase activity	17/739	214/23210	0.000526295	0.018884	0.0167106	17
GO:0032434	regulation of proteasomal ubiquitin-dependent protein catabolic process	12/739	122/23210	0.00052678	0.018884	0.0167106	12
GO:0051783	regulation of nuclear division	16/739	195/23210	0.000534116	0.018995	0.0168088	16
GO:0007141	male meiosis I	5/739	22/23210	0.000541568	0.0191084	0.0169091	5
GO:0009071	serine family amino acid catabolic process	4/739	13/23210	0.00057927	0.020279	0.017945	4
GO:0061136	regulation of proteasomal protein catabolic process	15/739	178/23210	0.00059721	0.0207449	0.0183573	15
GO:0051028	mRNA transport	11/739	108/23210	0.000662615	0.0228398	0.0202111	11
GO:0008380	RNA splicing	24/739	364/23210	0.000678106	0.0230578	0.020404	24
GO:0006405	RNA export from nucleus	9/739	76/23210	0.000679231	0.0230578	0.020404	9
GO:1903362	regulation of cellular protein catabolic process	18/739	239/23210	0.000687584	0.0231373	0.0204743	18
GO:0034470	ncRNA processing	23/739	343/23210	0.000691899	0.0231373	0.0204743	23
GO:2000377	regulation of reactive oxygen species metabolic process	16/739	200/23210	0.000703369	0.0233467	0.0206596	16
GO:0007088	regulation of mitotic nuclear division	14/739	163/23210	0.000744492	0.0244896	0.021671	14
GO:0018205	peptidyl-lysine modification	23/739	345/23210	0.000748732	0.0244896	0.021671	23
GO:0044839	cell cycle G2/M phase transition	12/739	127/23210	0.000755785	0.0245411	0.0217166	12
GO:1902808	positive regulation of cell cycle G1/S phase transition	7/739	48/23210	0.000761902	0.0245617	0.0217348	7
GO:0000086	G2/M transition of mitotic cell cycle	11/739	110/23210	0.000773404	0.0247544	0.0219053	11
GO:0010389	regulation of G2/M transition of mitotic cell cycle	9/739	78/23210	0.00082189	0.0261198	0.0231135	9
GO:0048599	oocyte development	7/739	49/23210	0.000864812	0.0270159	0.0239066	7
GO:0061912	selective autophagy	7/739	49/23210	0.000864812	0.0270159	0.0239066	7
GO:0051101	regulation of DNA binding	12/739	129/23210	0.000868175	0.0270159	0.0239066	12
GO:0043414	macromolecule methylation	20/739	286/23210	0.000904969	0.0279667	0.0247479	20
GO:0007093	mitotic cell cycle checkpoint	12/739	130/23210	0.000929395	0.0285248	0.0252417	12
GO:0006360	transcription by RNA polymerase I	7/739	50/23210	0.000978376	0.0298238	0.0263913	7
GO:0046426	negative regulation of JAK-STAT cascade	5/739	25/23210	0.00100963	0.0305687	0.0270504	5
GO:0051382	kinetochore assembly	4/739	15/23210	0.0010511	0.0314	0.027786	4
GO:0090083	regulation of inclusion body assembly	4/739	15/23210	0.0010511	0.0314	0.027786	4
GO:0042273	ribosomal large subunit biogenesis	9/739	81/23210	0.00108072	0.032071	0.0283799	9
GO:0031503	protein-containing complex localization	18/739	249/23210	0.00110171	0.0324788	0.0287407	18
GO:0071426	ribonucleoprotein complex export from nucleus	8/739	66/23210	0.00114503	0.0335353	0.0296756	8
GO:0016601	Rac protein signal transduction	6/739	38/23210	0.00118096	0.0343628	0.0304078	6
GO:1903052	positive regulation of proteolysis involved in cellular protein catabolic process	11/739	116/23210	0.00120157	0.0347371	0.0307391	11
GO:1904893	negative regulation of STAT cascade	5/739	26/23210	0.00121759	0.0349744	0.030949	5
GO:2000241	regulation of reproductive process	14/739	172/23210	0.00125551	0.035834	0.0317097	14
GO:0071166	ribonucleoprotein complex localization	8/739	67/23210	0.00126467	0.035867	0.031739	8
GO:0017148	negative regulation of translation	12/739	136/23210	0.00137699	0.038705	0.0342503	12
GO:0009994	oocyte differentiation	7/739	53/23210	0.00139065	0.038705	0.0342503	7
GO:0043392	negative regulation of DNA binding	7/739	53/23210	0.00139065	0.038705	0.0342503	7
GO:0018105	peptidyl-serine phosphorylation	21/739	318/23210	0.00140179	0.0387699	0.0343077	21
GO:0007569	cell aging	13/739	155/23210	0.00141028	0.0387699	0.0343077	13
GO:0010971	positive regulation of G2/M transition of mitotic cell cycle	5/739	27/23210	0.00145557	0.0395297	0.0349801	5
GO:0032069	regulation of nuclease activity	5/739	27/23210	0.00145557	0.0395297	0.0349801	5
GO:0071824	protein-DNA complex subunit organization	16/739	215/23210	0.00150965	0.0407514	0.0360612	16
GO:0000281	mitotic cytokinesis	8/739	69/23210	0.00153371	0.0411531	0.0364166	8
GO:0018209	peptidyl-serine modification	22/739	343/23210	0.00158265	0.0422135	0.037355	22
GO:0035601	protein deacylation	10/739	103/23210	0.0016571	0.0436793	0.038652	10
GO:0098732	macromolecule deacylation	10/739	103/23210	0.0016571	0.0436793	0.038652	10
GO:2001021	negative regulation of response to DNA damage stimulus	8/739	70/23210	0.00168424	0.0438564	0.0388088	8
GO:0007030	Golgi organization	11/739	121/23210	0.00169253	0.0438564	0.0388088	11
GO:0051056	regulation of small GTPase mediated signal transduction	18/739	259/23210	0.00171176	0.0438564	0.0388088	18
GO:0034508	centromere complex assembly	5/739	28/23210	0.00172609	0.0438564	0.0388088	5
GO:0071168	protein localization to chromatin	5/739	28/23210	0.00172609	0.0438564	0.0388088	5
GO:0045839	negative regulation of mitotic nuclear division	7/739	55/23210	0.00173324	0.0438564	0.0388088	7
GO:0034501	protein localization to kinetochore	4/739	17/23210	0.00174212	0.0438564	0.0388088	4
GO:0035020	regulation of Rac protein signal transduction	4/739	17/23210	0.00174212	0.0438564	0.0388088	4
GO:0006413	translational initiation	10/739	104/23210	0.00178229	0.0446171	0.0394819	10
GO:0031396	regulation of protein ubiquitination	15/739	199/23210	0.00184525	0.0457062	0.0404457	15
GO:0042255	ribosome assembly	8/739	71/23210	0.0018462	0.0457062	0.0404457	8
GO:0006338	chromatin remodeling	12/739	141/23210	0.00187417	0.0461437	0.0408328	12
GO:0000956	nuclear-transcribed mRNA catabolic process	10/739	105/23210	0.00191502	0.0468918	0.0414949	10
GO:0030866	cortical actin cytoskeleton organization	6/739	42/23210	0.00201515	0.0489327	0.0433008	6
GO:0016575	histone deacetylation	8/739	72/23210	0.00202021	0.0489327	0.0433008	8

## Sheet: Table S2-3
Table S2-3: GO analysis of genes enriched in 2-cell embryos when compared to TPS 2C-subpopulation
	ID	Description	GeneRatio	BgRatio	pvalue	p.adjust	qvalue	Count
GO:0009141	GO:0009141	nucleoside triphosphate metabolic process	38/313	298/23210	6.97286e-26	2.44747e-22	1.94726e-22	38
GO:0009205	GO:0009205	purine ribonucleoside triphosphate metabolic process	35/313	272/23210	4.89207e-24	8.58558e-21	6.83088e-21	35
GO:0009199	GO:0009199	ribonucleoside triphosphate metabolic process	35/313	276/23210	8.05208e-24	9.42093e-21	7.49549e-21	35
GO:0009144	GO:0009144	purine nucleoside triphosphate metabolic process	35/313	281/23210	1.48359e-23	1.30185e-20	1.03578e-20	35
GO:0046034	GO:0046034	ATP metabolic process	33/313	247/23210	3.05239e-23	2.14278e-20	1.70484e-20	33
GO:0009167	GO:0009167	purine ribonucleoside monophosphate metabolic process	33/313	272/23210	6.77126e-22	3.81654e-19	3.03652e-19	33
GO:0009126	GO:0009126	purine nucleoside monophosphate metabolic process	33/313	273/23210	7.61133e-22	3.81654e-19	3.03652e-19	33
GO:0009161	GO:0009161	ribonucleoside monophosphate metabolic process	33/313	276/23210	1.07778e-21	4.72878e-19	3.76232e-19	33
GO:0009123	GO:0009123	nucleoside monophosphate metabolic process	33/313	285/23210	2.98136e-21	1.16273e-18	9.25095e-19	33
GO:0006119	GO:0006119	oxidative phosphorylation	21/313	97/23210	1.07953e-19	3.78914e-17	3.01472e-17	21
GO:0009150	GO:0009150	purine ribonucleotide metabolic process	37/313	423/23210	1.65489e-19	5.09499e-17	4.05369e-17	37
GO:0019693	GO:0019693	ribose phosphate metabolic process	38/313	450/23210	1.74188e-19	5.09499e-17	4.05369e-17	38
GO:0009259	GO:0009259	ribonucleotide metabolic process	37/313	433/23210	3.62795e-19	9.79546e-17	7.79348e-17	37
GO:0042775	GO:0042775	mitochondrial ATP synthesis coupled electron transport	17/313	57/23210	8.96542e-19	2.24776e-16	1.78837e-16	17
GO:0006163	GO:0006163	purine nucleotide metabolic process	37/313	447/23210	1.05019e-18	2.45746e-16	1.9552e-16	37
GO:0042773	GO:0042773	ATP synthesis coupled electron transport	17/313	61/23210	3.28329e-18	7.20272e-16	5.73064e-16	17
GO:0072521	GO:0072521	purine-containing compound metabolic process	37/313	490/23210	2.16829e-17	4.47687e-15	3.5619e-15	37
GO:0022900	GO:0022900	electron transport chain	18/313	85/23210	7.12555e-17	1.38948e-14	1.1055e-14	18
GO:0006091	GO:0006091	generation of precursor metabolites and energy	32/313	379/23210	1.48786e-16	2.74863e-14	2.18687e-14	32
GO:0045333	GO:0045333	cellular respiration	22/313	163/23210	5.83185e-16	1.02349e-13	8.14311e-14	22
GO:0022904	GO:0022904	respiratory electron transport chain	17/313	81/23210	6.16395e-16	1.03026e-13	8.19698e-14	17
GO:0007005	GO:0007005	mitochondrion organization	34/313	459/23210	8.31348e-16	1.32638e-13	1.05529e-13	34
GO:0015980	GO:0015980	energy derivation by oxidation of organic compounds	24/313	254/23210	9.11886e-14	1.39162e-11	1.1072e-11	24
GO:1902600	GO:1902600	proton transmembrane transport	15/313	90/23210	1.17022e-12	1.71144e-10	1.36166e-10	15
GO:0010257	GO:0010257	NADH dehydrogenase complex assembly	11/313	45/23210	1.51976e-11	2.05167e-09	1.63235e-09	11
GO:0032981	GO:0032981	mitochondrial respiratory chain complex I assembly	11/313	45/23210	1.51976e-11	2.05167e-09	1.63235e-09	11
GO:0015985	GO:0015985	energy coupled proton transport, down electrochemical gradient	8/313	23/23210	4.11414e-10	5.15736e-08	4.10331e-08	8
GO:0015986	GO:0015986	ATP synthesis coupled proton transport	8/313	23/23210	4.11414e-10	5.15736e-08	4.10331e-08	8
GO:0033108	GO:0033108	mitochondrial respiratory chain complex assembly	12/313	77/23210	4.92527e-10	5.96127e-08	4.74292e-08	12
GO:0009142	GO:0009142	nucleoside triphosphate biosynthetic process	16/313	160/23210	5.77196e-10	6.75319e-08	5.37299e-08	16
GO:0009206	GO:0009206	purine ribonucleoside triphosphate biosynthetic process	15/313	147/23210	1.51401e-09	1.71426e-07	1.3639e-07	15
GO:0009145	GO:0009145	purine nucleoside triphosphate biosynthetic process	15/313	148/23210	1.66451e-09	1.82576e-07	1.45261e-07	15
GO:0009201	GO:0009201	ribonucleoside triphosphate biosynthetic process	15/313	150/23210	2.00732e-09	2.13506e-07	1.6987e-07	15
GO:0006122	GO:0006122	mitochondrial electron transport, ubiquinol to cytochrome c	6/313	12/23210	4.94912e-09	5.10924e-07	4.06502e-07	6
GO:0006754	GO:0006754	ATP biosynthetic process	14/313	137/23210	5.26161e-09	5.27665e-07	4.19821e-07	14
GO:0006120	GO:0006120	mitochondrial electron transport, NADH to ubiquinone	7/313	21/23210	7.50136e-09	7.31382e-07	5.81904e-07	7
GO:0009127	GO:0009127	purine nucleoside monophosphate biosynthetic process	14/313	158/23210	3.30372e-08	3.05159e-06	2.42791e-06	14
GO:0009168	GO:0009168	purine ribonucleoside monophosphate biosynthetic process	14/313	158/23210	3.30372e-08	3.05159e-06	2.42791e-06	14
GO:0009156	GO:0009156	ribonucleoside monophosphate biosynthetic process	14/313	162/23210	4.53521e-08	4.08169e-06	3.24748e-06	14
GO:0009124	GO:0009124	nucleoside monophosphate biosynthetic process	14/313	168/23210	7.16961e-08	6.29134e-06	5.00552e-06	14
GO:0008380	GO:0008380	RNA splicing	20/313	364/23210	1.33406e-07	1.14083e-05	9.07672e-06	20
GO:0051099	GO:0051099	positive regulation of binding	15/313	205/23210	1.3651e-07	1.14083e-05	9.07672e-06	15
GO:0051098	GO:0051098	regulation of binding	21/313	403/23210	1.56765e-07	1.27964e-05	1.01811e-05	21
GO:0046390	GO:0046390	ribose phosphate biosynthetic process	16/313	239/23210	1.77095e-07	1.41274e-05	1.124e-05	16
GO:0009152	GO:0009152	purine ribonucleotide biosynthetic process	15/313	223/23210	4.05317e-07	3.16147e-05	2.51534e-05	15
GO:1901293	GO:1901293	nucleoside phosphate biosynthetic process	17/313	291/23210	5.05551e-07	3.85757e-05	3.06917e-05	17
GO:2001242	GO:2001242	regulation of intrinsic apoptotic signaling pathway	13/313	169/23210	5.32064e-07	3.9735e-05	3.1614e-05	13
GO:0006979	GO:0006979	response to oxidative stress	20/313	400/23210	5.96693e-07	4.29061e-05	3.4137e-05	20
GO:0009060	GO:0009060	aerobic respiration	9/313	73/23210	5.98974e-07	4.29061e-05	3.4137e-05	9
GO:0010499	GO:0010499	proteasomal ubiquitin-independent protein catabolic process	6/313	24/23210	6.28912e-07	4.41496e-05	3.51264e-05	6
GO:0009260	GO:0009260	ribonucleotide biosynthetic process	15/313	232/23210	6.70844e-07	4.61699e-05	3.67337e-05	15
GO:0043254	GO:0043254	regulation of protein complex assembly	21/313	451/23210	9.84951e-07	6.64842e-05	5.28962e-05	21
GO:0006164	GO:0006164	purine nucleotide biosynthetic process	15/313	240/23210	1.02885e-06	6.81368e-05	5.42111e-05	15
GO:0034248	GO:0034248	regulation of cellular amide metabolic process	19/313	382/23210	1.23899e-06	8.05346e-05	6.40751e-05	19
GO:0072522	GO:0072522	purine-containing compound biosynthetic process	15/313	245/23210	1.33198e-06	8.50044e-05	6.76313e-05	15
GO:0034249	GO:0034249	negative regulation of cellular amide metabolic process	12/313	156/23210	1.45947e-06	9.14778e-05	7.27817e-05	12
GO:0009165	GO:0009165	nucleotide biosynthetic process	16/313	285/23210	1.84664e-06	0.000113714	9.04735e-05	16
GO:0033120	GO:0033120	positive regulation of RNA splicing	7/313	46/23210	2.58628e-06	0.000156515	0.000124526	7
GO:0006417	GO:0006417	regulation of translation	17/313	332/23210	3.0715e-06	0.000182728	0.000145382	17
GO:0006397	GO:0006397	mRNA processing	20/313	448/23210	3.38836e-06	0.000198219	0.000157707	20
GO:0031333	GO:0031333	negative regulation of protein complex assembly	11/313	143/23210	4.00694e-06	0.000230563	0.000183441	11
GO:0050792	GO:0050792	regulation of viral process	12/313	183/23210	7.65922e-06	0.000433111	0.000344593	12
GO:0016032	GO:0016032	viral process	15/313	283/23210	7.77379e-06	0.000433111	0.000344593	15
GO:0010833	GO:0010833	telomere maintenance via telomere lengthening	8/313	77/23210	9.38832e-06	0.00051489	0.000409658	8
GO:0019080	GO:0019080	viral gene expression	7/313	57/23210	1.12537e-05	0.000600283	0.000477598	7
GO:0097193	GO:0097193	intrinsic apoptotic signaling pathway	15/313	292/23210	1.12874e-05	0.000600283	0.000477598	15
GO:0006413	GO:0006413	translational initiation	9/313	104/23210	1.17666e-05	0.000616431	0.000490446	9
GO:0006123	GO:0006123	mitochondrial electron transport, cytochrome c to oxygen	4/313	12/23210	1.47463e-05	0.000743285	0.000591373	4
GO:0019646	GO:0019646	aerobic electron transport chain	4/313	12/23210	1.47463e-05	0.000743285	0.000591373	4
GO:0048145	GO:0048145	regulation of fibroblast proliferation	9/313	107/23210	1.48233e-05	0.000743285	0.000591373	9
GO:0015672	GO:0015672	monovalent inorganic cation transport	19/313	455/23210	1.52716e-05	0.000754978	0.000600677	19
GO:0017148	GO:0017148	negative regulation of translation	10/313	136/23210	1.63738e-05	0.000798221	0.000635082	10
GO:0043903	GO:0043903	regulation of symbiosis, encompassing mutualism through parasitism	12/313	198/23210	1.6953e-05	0.000810816	0.000645102	12
GO:0048144	GO:0048144	fibroblast proliferation	9/313	109/23210	1.72168e-05	0.000810816	0.000645102	9
GO:0046782	GO:0046782	regulation of viral transcription	6/313	41/23210	1.73251e-05	0.000810816	0.000645102	6
GO:0044403	GO:0044403	symbiont process	16/313	343/23210	1.91091e-05	0.000882538	0.000702166	16
GO:0010155	GO:0010155	regulation of proton transport	5/313	26/23210	2.25185e-05	0.00102649	0.000816699	5
GO:0019083	GO:0019083	viral transcription	6/313	44/23210	2.62914e-05	0.00118311	0.000941308	6
GO:1903578	GO:1903578	regulation of ATP metabolic process	8/313	91/23210	3.2214e-05	0.00143128	0.00113876	8
GO:0006839	GO:0006839	mitochondrial transport	11/313	179/23210	3.34633e-05	0.0014682	0.00116813	11
GO:0051571	GO:0051571	positive regulation of histone H3-K4 methylation	4/313	15/23210	3.93831e-05	0.0017066	0.00135781	4
GO:0048146	GO:0048146	positive regulation of fibroblast proliferation	7/313	69/23210	4.00023e-05	0.00171229	0.00136234	7
GO:0002181	GO:0002181	cytoplasmic translation	8/313	94/23210	4.07467e-05	0.00172314	0.00137097	8
GO:0006457	GO:0006457	protein folding	10/313	153/23210	4.51938e-05	0.00188846	0.0015025	10
GO:0048026	GO:0048026	positive regulation of mRNA splicing, via spliceosome	5/313	30/23210	4.6675e-05	0.00190499	0.00151565	5
GO:0051569	GO:0051569	regulation of histone H3-K4 methylation	5/313	30/23210	4.6675e-05	0.00190499	0.00151565	5
GO:0000375	GO:0000375	RNA splicing, via transesterification reactions	13/313	256/23210	4.87726e-05	0.0019235	0.00153038	13
GO:0000377	GO:0000377	RNA splicing, via transesterification reactions with bulged adenosine as nucleophile	13/313	256/23210	4.87726e-05	0.0019235	0.00153038	13
GO:0000398	GO:0000398	mRNA splicing, via spliceosome	13/313	256/23210	4.87726e-05	0.0019235	0.00153038	13
GO:2001233	GO:2001233	regulation of apoptotic signaling pathway	17/313	414/23210	5.28071e-05	0.00205948	0.00163856	17
GO:1903829	GO:1903829	positive regulation of cellular protein localization	14/313	297/23210	5.64928e-05	0.00217901	0.00173367	14
GO:0010822	GO:0010822	positive regulation of mitochondrion organization	7/313	74/23210	6.29989e-05	0.00240354	0.00191231	7
GO:0051101	GO:0051101	regulation of DNA binding	9/313	129/23210	6.54382e-05	0.00246977	0.001965	9
GO:0009636	GO:0009636	response to toxic substance	15/313	344/23210	7.4572e-05	0.00278455	0.00221545	15
GO:0034599	GO:0034599	cellular response to oxidative stress	13/313	268/23210	7.77215e-05	0.00286609	0.00228032	13
GO:1900542	GO:1900542	regulation of purine nucleotide metabolic process	8/313	103/23210	7.83888e-05	0.00286609	0.00228032	8
GO:0000302	GO:0000302	response to reactive oxygen species	11/313	201/23210	9.55084e-05	0.00345602	0.00274969	11
GO:0006140	GO:0006140	regulation of nucleotide metabolic process	8/313	107/23210	0.000102587	0.00367428	0.00292334	8
GO:0097237	GO:0097237	cellular response to toxic substance	10/313	170/23210	0.000109343	0.0038767	0.00308439	10
GO:0051054	GO:0051054	positive regulation of DNA metabolic process	12/313	245/23210	0.0001332	0.00467531	0.00371978	12
GO:0001933	GO:0001933	negative regulation of protein phosphorylation	16/313	408/23210	0.000148435	0.0051079	0.00406396	16
GO:0044419	GO:0044419	interspecies interaction between organisms	16/313	408/23210	0.000148435	0.0051079	0.00406396	16
GO:0042326	GO:0042326	negative regulation of phosphorylation	17/313	452/23210	0.000152781	0.00520643	0.00414235	17
GO:0010498	GO:0010498	proteasomal protein catabolic process	17/313	459/23210	0.000183185	0.00618248	0.00491892	17
GO:1904356	GO:1904356	regulation of telomere maintenance via telomere lengthening	6/313	62/23210	0.000186852	0.00618758	0.00492297	6
GO:0072594	GO:0072594	establishment of protein localization to organelle	15/313	374/23210	0.000186861	0.00618758	0.00492297	15
GO:0031062	GO:0031062	positive regulation of histone methylation	5/313	40/23210	0.000193019	0.00633173	0.00503766	5
GO:0002183	GO:0002183	cytoplasmic translational initiation	4/313	22/23210	0.000195897	0.00636664	0.00506543	4
GO:0043388	GO:0043388	positive regulation of DNA binding	6/313	63/23210	0.000204207	0.00651607	0.00518432	6
GO:0045454	GO:0045454	cell redox homeostasis	6/313	63/23210	0.000204207	0.00651607	0.00518432	6
GO:0034614	GO:0034614	cellular response to reactive oxygen species	9/313	150/23210	0.000207128	0.00654974	0.00521111	9
GO:0050685	GO:0050685	positive regulation of mRNA processing	5/313	41/23210	0.000217421	0.0068138	0.00542121	5
GO:0022618	GO:0022618	ribonucleoprotein complex assembly	11/313	223/23210	0.00023719	0.00736757	0.0058618	11
GO:0051817	GO:0051817	modification of morphology or physiology of other organism involved in symbiotic interaction	7/313	93/23210	0.000266748	0.00821302	0.00653445	7
GO:0006388	GO:0006388	tRNA splicing, via endonucleolytic cleavage and ligation	3/313	10/23210	0.000271719	0.008217	0.00653762	3
GO:1902415	GO:1902415	regulation of mRNA binding	3/313	10/23210	0.000271719	0.008217	0.00653762	3
GO:0043921	GO:0043921	modulation by host of viral transcription	4/313	24/23210	0.000278582	0.008217	0.00653762	4
GO:0052312	GO:0052312	modulation of transcription in other organism involved in symbiotic interaction	4/313	24/23210	0.000278582	0.008217	0.00653762	4
GO:0052472	GO:0052472	modulation by host of symbiont transcription	4/313	24/23210	0.000278582	0.008217	0.00653762	4
GO:0000723	GO:0000723	telomere maintenance	8/313	124/23210	0.000284508	0.00832185	0.00662105	8
GO:0032200	GO:0032200	telomere organization	8/313	126/23210	0.00031714	0.00919969	0.00731947	8
GO:0043161	GO:0043161	proteasome-mediated ubiquitin-dependent protein catabolic process	15/313	394/23210	0.000325757	0.0093722	0.00745672	15
GO:0030307	GO:0030307	positive regulation of cell growth	10/313	195/23210	0.000332663	0.00949307	0.00755289	10
GO:0022613	GO:0022613	ribonucleoprotein complex biogenesis	16/313	439/23210	0.000336932	0.00953735	0.00758812	16
GO:0043502	GO:0043502	regulation of muscle adaptation	7/313	97/23210	0.000345535	0.00962562	0.00765835	7
GO:2001243	GO:2001243	negative regulation of intrinsic apoptotic signaling pathway	7/313	97/23210	0.000345535	0.00962562	0.00765835	7
GO:0006081	GO:0006081	cellular aldehyde metabolic process	6/313	70/23210	0.000364209	0.0100644	0.00800744	6
GO:0007006	GO:0007006	mitochondrial membrane organization	7/313	98/23210	0.000367885	0.0100644	0.00800744	7
GO:0000394	GO:0000394	RNA splicing, via endonucleolytic cleavage and ligation	3/313	11/23210	0.000369888	0.0100644	0.00800744	3
GO:0098754	GO:0098754	detoxification	5/313	46/23210	0.000376418	0.0101633	0.00808612	5
GO:0031647	GO:0031647	regulation of protein stability	12/313	275/23210	0.000384249	0.0102273	0.00813707	12
GO:0071826	GO:0071826	ribonucleoprotein complex subunit organization	11/313	236/23210	0.000384617	0.0102273	0.00813707	11
GO:0010611	GO:0010611	regulation of cardiac muscle hypertrophy	6/313	71/23210	0.00039338	0.0103817	0.00825988	6
GO:0007179	GO:0007179	transforming growth factor beta receptor signaling pathway	9/313	165/23210	0.000419263	0.0109008	0.00867294	9
GO:0019827	GO:0019827	stem cell population maintenance	9/313	165/23210	0.000419263	0.0109008	0.00867294	9
GO:0045931	GO:0045931	positive regulation of mitotic cell cycle	9/313	166/23210	0.000438153	0.0113082	0.00899705	9
GO:0051651	GO:0051651	maintenance of location in cell	7/313	101/23210	0.000441958	0.0113232	0.00900895	7
GO:0016999	GO:0016999	antibiotic metabolic process	8/313	133/23210	0.000456262	0.0113808	0.00905483	8
GO:0006414	GO:0006414	translational elongation	6/313	73/23210	0.000457178	0.0113808	0.00905483	6
GO:0031060	GO:0031060	regulation of histone methylation	6/313	73/23210	0.000457178	0.0113808	0.00905483	6
GO:0051851	GO:0051851	modification by host of symbiont morphology or physiology	6/313	73/23210	0.000457178	0.0113808	0.00905483	6
GO:0001101	GO:0001101	response to acid chemical	14/313	364/23210	0.000462567	0.0114339	0.00909704	14
GO:0033240	GO:0033240	positive regulation of cellular amine metabolic process	3/313	12/23210	0.000488268	0.0117468	0.00934599	3
GO:1905214	GO:1905214	regulation of RNA binding	3/313	12/23210	0.000488268	0.0117468	0.00934599	3
GO:0014743	GO:0014743	regulation of muscle hypertrophy	6/313	74/23210	0.000491959	0.0117468	0.00934599	6
GO:1903201	GO:1903201	regulation of oxidative stress-induced cell death	6/313	74/23210	0.000491959	0.0117468	0.00934599	6
GO:2000573	GO:2000573	positive regulation of DNA biosynthetic process	6/313	74/23210	0.000491959	0.0117468	0.00934599	6
GO:0017015	GO:0017015	regulation of transforming growth factor beta receptor signaling pathway	7/313	103/23210	0.000497626	0.0117566	0.00935377	7
GO:0098727	GO:0098727	maintenance of cell number	9/313	169/23210	0.000499067	0.0117566	0.00935377	9
GO:0061050	GO:0061050	regulation of cell growth involved in cardiac muscle cell development	4/313	28/23210	0.000514486	0.0119592	0.00951503	4
GO:0090200	GO:0090200	positive regulation of release of cytochrome c from mitochondria	4/313	28/23210	0.000514486	0.0119592	0.00951503	4
GO:0071496	GO:0071496	cellular response to external stimulus	12/313	285/23210	0.000528341	0.0121305	0.00965128	12
GO:0032272	GO:0032272	negative regulation of protein polymerization	6/313	75/23210	0.000528765	0.0121305	0.00965128	6
GO:0048024	GO:0048024	regulation of mRNA splicing, via spliceosome	7/313	105/23210	0.000558741	0.0126528	0.0100668	7
GO:1903844	GO:1903844	regulation of cellular response to transforming growth factor beta stimulus	7/313	105/23210	0.000558741	0.0126528	0.0100668	7
GO:0017038	GO:0017038	protein import	10/313	209/23210	0.000573542	0.0129047	0.0102673	10
GO:0071353	GO:0071353	cellular response to interleukin-4	4/313	29/23210	0.000590511	0.0131278	0.0104448	4
GO:0051100	GO:0051100	negative regulation of binding	9/313	173/23210	0.000590939	0.0131278	0.0104448	9
GO:0072332	GO:0072332	intrinsic apoptotic signaling pathway by p53 class mediator	6/313	77/23210	0.000608776	0.0133916	0.0106547	6
GO:0043484	GO:0043484	regulation of RNA splicing	8/313	139/23210	0.00061165	0.0133916	0.0106547	8
GO:0006281	GO:0006281	DNA repair	16/313	464/23210	0.00061426	0.0133916	0.0106547	16
GO:1904925	GO:1904925	positive regulation of autophagy of mitochondrion in response to mitochondrial depolarization	3/313	13/23210	0.000628426	0.0136159	0.0108331	3
GO:0051881	GO:0051881	regulation of mitochondrial membrane potential	6/313	78/23210	0.000652145	0.0140431	0.011173	6
GO:0001662	GO:0001662	behavioral fear response	5/313	52/23210	0.000668201	0.0142145	0.0113093	5
GO:1903202	GO:1903202	negative regulation of oxidative stress-induced cell death	5/313	52/23210	0.000668201	0.0142145	0.0113093	5
GO:1903311	GO:1903311	regulation of mRNA metabolic process	11/313	253/23210	0.000687139	0.0145293	0.0115598	11
GO:0051702	GO:0051702	interaction with symbiont	6/313	79/23210	0.000697871	0.0146678	0.01167	6
GO:0002209	GO:0002209	behavioral defense response	5/313	53/23210	0.00072976	0.0150674	0.0119879	5
GO:0046902	GO:0046902	regulation of mitochondrial membrane permeability	5/313	53/23210	0.00072976	0.0150674	0.0119879	5
GO:1900408	GO:1900408	negative regulation of cellular response to oxidative stress	5/313	53/23210	0.00072976	0.0150674	0.0119879	5
GO:0070670	GO:0070670	response to interleukin-4	4/313	31/23210	0.000765903	0.0157212	0.0125081	4
GO:0050684	GO:0050684	regulation of mRNA processing	8/313	144/23210	0.000771542	0.0157448	0.0125269	8
GO:0008637	GO:0008637	apoptotic mitochondrial changes	7/313	111/23210	0.000778594	0.0157969	0.0125684	7
GO:0046185	GO:0046185	aldehyde catabolic process	3/313	14/23210	0.000791854	0.015864	0.0126217	3
GO:1904923	GO:1904923	regulation of autophagy of mitochondrion in response to mitochondrial depolarization	3/313	14/23210	0.000791854	0.015864	0.0126217	3
GO:0051568	GO:0051568	histone H3-K4 methylation	5/313	54/23210	0.000795459	0.015864	0.0126217	5
GO:2001252	GO:2001252	positive regulation of chromosome organization	9/313	182/23210	0.000848855	0.0167622	0.0133364	9
GO:0032204	GO:0032204	regulation of telomere maintenance	6/313	82/23210	0.000850049	0.0167622	0.0133364	6
GO:0090101	GO:0090101	negative regulation of transmembrane receptor protein serine/threonine kinase signaling pathway	7/313	113/23210	0.000865388	0.0167957	0.013363	7
GO:0036475	GO:0036475	neuron death in response to oxidative stress	4/313	32/23210	0.000866101	0.0167957	0.013363	4
GO:1903203	GO:1903203	regulation of oxidative stress-induced neuron death	4/313	32/23210	0.000866101	0.0167957	0.013363	4
GO:2001235	GO:2001235	positive regulation of apoptotic signaling pathway	9/313	183/23210	0.000882424	0.0170182	0.01354	9
GO:0043900	GO:0043900	regulation of multi-organism process	14/313	391/23210	0.000928302	0.0176185	0.0140177	14
GO:0042596	GO:0042596	fear response	5/313	56/23210	0.000939967	0.0176185	0.0140177	5
GO:0042743	GO:0042743	hydrogen peroxide metabolic process	5/313	56/23210	0.000939967	0.0176185	0.0140177	5
GO:1902883	GO:1902883	negative regulation of response to oxidative stress	5/313	56/23210	0.000939967	0.0176185	0.0140177	5
GO:1905517	GO:1905517	macrophage migration	5/313	56/23210	0.000939967	0.0176185	0.0140177	5
GO:0031668	GO:0031668	cellular response to extracellular stimulus	10/313	223/23210	0.00094367	0.0176185	0.0140177	10
GO:0048524	GO:0048524	positive regulation of viral process	6/313	84/23210	0.000964894	0.0177516	0.0141236	6
GO:0002082	GO:0002082	regulation of oxidative phosphorylation	4/313	33/23210	0.00097519	0.0177516	0.0141236	4
GO:0001711	GO:0001711	endodermal cell fate commitment	3/313	15/23210	0.000979972	0.0177516	0.0141236	3
GO:0051131	GO:0051131	chaperone-mediated protein complex assembly	3/313	15/23210	0.000979972	0.0177516	0.0141236	3
GO:0061051	GO:0061051	positive regulation of cell growth involved in cardiac muscle cell development	3/313	15/23210	0.000979972	0.0177516	0.0141236	3
GO:0045787	GO:0045787	positive regulation of cell cycle	13/313	349/23210	0.000981144	0.0177516	0.0141236	13
GO:1900407	GO:1900407	regulation of cellular response to oxidative stress	6/313	85/23210	0.00102661	0.018479	0.0147023	6
GO:0043500	GO:0043500	muscle adaptation	7/313	117/23210	0.00106179	0.0190148	0.0151285	7
GO:0000002	GO:0000002	mitochondrial genome maintenance	4/313	34/23210	0.00109359	0.0193863	0.0154242	4
GO:1902686	GO:1902686	mitochondrial outer membrane permeabilization involved in programmed cell death	4/313	34/23210	0.00109359	0.0193863	0.0154242	4
GO:0009991	GO:0009991	response to extracellular stimulus	14/313	401/23210	0.00118015	0.0208158	0.0165615	14
GO:0045947	GO:0045947	negative regulation of translational initiation	3/313	16/23210	0.00119413	0.0208527	0.0165909	3
GO:1901881	GO:1901881	positive regulation of protein depolymerization	3/313	16/23210	0.00119413	0.0208527	0.0165909	3
GO:1990748	GO:1990748	cellular detoxification	4/313	35/23210	0.00122171	0.0212288	0.0168901	4
GO:0050678	GO:0050678	regulation of epithelial cell proliferation	13/313	358/23210	0.0012344	0.0212837	0.0169337	13
GO:0034504	GO:0034504	protein localization to nucleus	11/313	272/23210	0.001237	0.0212837	0.0169337	11
GO:0062012	GO:0062012	regulation of small molecule metabolic process	13/313	359/23210	0.00126563	0.0216701	0.0172412	13
GO:0001836	GO:0001836	release of cytochrome c from mitochondria	5/313	60/23210	0.00128638	0.0216919	0.0172585	5
GO:0006446	GO:0006446	regulation of translational initiation	5/313	60/23210	0.00128638	0.0216919	0.0172585	5
GO:0006611	GO:0006611	protein export from nucleus	7/313	121/23210	0.00129162	0.0216919	0.0172585	7
GO:0042542	GO:0042542	response to hydrogen peroxide	7/313	121/23210	0.00129162	0.0216919	0.0172585	7
GO:0070301	GO:0070301	cellular response to hydrogen peroxide	6/313	89/23210	0.0013043	0.0218004	0.0173448	6
GO:0090092	GO:0090092	regulation of transmembrane receptor protein serine/threonine kinase signaling pathway	10/313	233/23210	0.00131306	0.0218428	0.0173786	10
GO:1904358	GO:1904358	positive regulation of telomere maintenance via telomere lengthening	4/313	36/23210	0.00135998	0.0225167	0.0179148	4
GO:1904951	GO:1904951	positive regulation of establishment of protein localization	15/313	454/23210	0.00137882	0.0225605	0.0179496	15
GO:0032526	GO:0032526	response to retinoic acid	6/313	90/23210	0.00138191	0.0225605	0.0179496	6
GO:0072655	GO:0072655	establishment of protein localization to mitochondrion	6/313	90/23210	0.00138191	0.0225605	0.0179496	6
GO:0046496	GO:0046496	nicotinamide nucleotide metabolic process	8/313	158/23210	0.00140397	0.0228145	0.0181517	8
GO:0035794	GO:0035794	positive regulation of mitochondrial membrane permeability	4/313	37/23210	0.00150881	0.0244052	0.0194173	4
GO:0019362	GO:0019362	pyridine nucleotide metabolic process	8/313	160/23210	0.00152073	0.0244852	0.019481	8
GO:1903362	GO:1903362	regulation of cellular protein catabolic process	10/313	239/23210	0.00158616	0.0254219	0.0202262	10
GO:0045666	GO:0045666	positive regulation of neuron differentiation	15/313	461/23210	0.00160086	0.025541	0.020321	15
GO:0043393	GO:0043393	regulation of protein binding	10/313	240/23210	0.00163585	0.0258664	0.0205799	10
GO:0036473	GO:0036473	cell death in response to oxidative stress	6/313	93/23210	0.001636	0.0258664	0.0205799	6
GO:0043281	GO:0043281	regulation of cysteine-type endopeptidase activity involved in apoptotic process	9/313	201/23210	0.00169565	0.0266347	0.0211911	9
GO:1903599	GO:1903599	positive regulation of autophagy of mitochondrion	3/313	18/23210	0.00170563	0.0266347	0.0211911	3
GO:0043467	GO:0043467	regulation of generation of precursor metabolites and energy	7/313	127/23210	0.00170735	0.0266347	0.0211911	7
GO:0030512	GO:0030512	negative regulation of transforming growth factor beta receptor signaling pathway	5/313	64/23210	0.00171903	0.0266982	0.0212416	5
GO:1902882	GO:1902882	regulation of response to oxidative stress	6/313	94/23210	0.00172811	0.026721	0.0212598	6
GO:0070585	GO:0070585	protein localization to mitochondrion	6/313	95/23210	0.00182411	0.0275935	0.021954	6
GO:0010613	GO:0010613	positive regulation of cardiac muscle hypertrophy	4/313	39/23210	0.00183979	0.0275935	0.021954	4
GO:1902108	GO:1902108	regulation of mitochondrial membrane permeability involved in apoptotic process	4/313	39/23210	0.00183979	0.0275935	0.021954	4
GO:1905710	GO:1905710	positive regulation of membrane permeability	4/313	39/23210	0.00183979	0.0275935	0.021954	4
GO:0043414	GO:0043414	macromolecule methylation	11/313	286/23210	0.00184037	0.0275935	0.021954	11
GO:0090559	GO:0090559	regulation of membrane permeability	5/313	65/23210	0.00184205	0.0275935	0.021954	5
GO:0072524	GO:0072524	pyridine-containing compound metabolic process	8/313	165/23210	0.00184652	0.0275935	0.021954	8
GO:1901215	GO:1901215	negative regulation of neuron death	10/313	244/23210	0.00184743	0.0275935	0.021954	10
GO:0071560	GO:0071560	cellular response to transforming growth factor beta stimulus	9/313	204/23210	0.00187624	0.0279051	0.0222019	9
GO:0071426	GO:0071426	ribonucleoprotein complex export from nucleus	5/313	66/23210	0.0019714	0.029074	0.0231319	5
GO:1903845	GO:1903845	negative regulation of cellular response to transforming growth factor beta stimulus	5/313	66/23210	0.0019714	0.029074	0.0231319	5
GO:0042176	GO:0042176	regulation of protein catabolic process	13/313	378/23210	0.00199626	0.0293175	0.0233256	13
GO:0061081	GO:0061081	positive regulation of myeloid leukocyte cytokine production involved in immune response	3/313	19/23210	0.00200534	0.0293281	0.0233341	3
GO:0014742	GO:0014742	positive regulation of muscle hypertrophy	4/313	40/23210	0.00202276	0.0294171	0.0234048	4
GO:0048525	GO:0048525	negative regulation of viral process	6/313	97/23210	0.00202818	0.0294171	0.0234048	6
GO:0060688	GO:0060688	regulation of morphogenesis of a branching structure	5/313	67/23210	0.00210726	0.0303135	0.0241181	5
GO:0071166	GO:0071166	ribonucleoprotein complex localization	5/313	67/23210	0.00210726	0.0303135	0.0241181	5
GO:0071559	GO:0071559	response to transforming growth factor beta	9/313	208/23210	0.0021406	0.0304796	0.0242503	9
GO:0021537	GO:0021537	telencephalon development	10/313	249/23210	0.00214245	0.0304796	0.0242503	10
GO:0050821	GO:0050821	protein stabilization	8/313	169/23210	0.00214486	0.0304796	0.0242503	8
GO:0001937	GO:0001937	negative regulation of endothelial cell proliferation	4/313	41/23210	0.00221794	0.0307479	0.0244637	4
GO:0003298	GO:0003298	physiological muscle hypertrophy	4/313	41/23210	0.00221794	0.0307479	0.0244637	4
GO:0003301	GO:0003301	physiological cardiac muscle hypertrophy	4/313	41/23210	0.00221794	0.0307479	0.0244637	4
GO:0061049	GO:0061049	cell growth involved in cardiac muscle cell development	4/313	41/23210	0.00221794	0.0307479	0.0244637	4
GO:1905521	GO:1905521	regulation of macrophage migration	4/313	41/23210	0.00221794	0.0307479	0.0244637	4
GO:0051402	GO:0051402	neuron apoptotic process	11/313	293/23210	0.0022217	0.0307479	0.0244637	11
GO:0007369	GO:0007369	gastrulation	8/313	170/23210	0.00222506	0.0307479	0.0244637	8
GO:0033555	GO:0033555	multicellular organismal response to stress	6/313	99/23210	0.00224905	0.0308472	0.0245427	6
GO:2001244	GO:2001244	positive regulation of intrinsic apoptotic signaling pathway	5/313	68/23210	0.00224983	0.0308472	0.0245427	5
GO:0032259	GO:0032259	methylation	12/313	338/23210	0.00226535	0.0309393	0.024616	12
GO:0046434	GO:0046434	organophosphate catabolic process	9/313	210/23210	0.00228347	0.0310658	0.0247166	9
GO:0006089	GO:0006089	lactate metabolic process	3/313	20/23210	0.00233584	0.031413	0.0249928	3
GO:0050434	GO:0050434	positive regulation of viral transcription	3/313	20/23210	0.00233584	0.031413	0.0249928	3
GO:0071157	GO:0071157	negative regulation of cell cycle arrest	3/313	20/23210	0.00233584	0.031413	0.0249928	3
GO:0010810	GO:0010810	regulation of cell-substrate adhesion	9/313	211/23210	0.0023577	0.0315859	0.0251304	9
GO:0034404	GO:0034404	nucleobase-containing small molecule biosynthetic process	8/313	172/23210	0.00239251	0.0319305	0.0254046	8
GO:0051168	GO:0051168	nuclear export	7/313	135/23210	0.00241536	0.0319922	0.0254537	7
GO:0072331	GO:0072331	signal transduction by p53 class mediator	7/313	135/23210	0.00241536	0.0319922	0.0254537	7
GO:0003300	GO:0003300	cardiac muscle hypertrophy	6/313	101/23210	0.00248757	0.0328247	0.0261161	6
GO:0009166	GO:0009166	nucleotide catabolic process	7/313	136/23210	0.00251771	0.0329744	0.0262352	7
GO:0010821	GO:0010821	regulation of mitochondrion organization	7/313	136/23210	0.00251771	0.0329744	0.0262352	7
GO:0006605	GO:0006605	protein targeting	10/313	256/23210	0.00261807	0.0341614	0.0271795	10
GO:0048246	GO:0048246	macrophage chemotaxis	4/313	43/23210	0.00264648	0.0344042	0.0273727	4
GO:0043902	GO:0043902	positive regulation of multi-organism process	8/313	175/23210	0.00266204	0.0344789	0.0274321	8
GO:0000028	GO:0000028	ribosomal small subunit assembly	3/313	21/23210	0.00269814	0.0345638	0.0274997	3
GO:0006907	GO:0006907	pinocytosis	3/313	21/23210	0.00269814	0.0345638	0.0274997	3
GO:0098780	GO:0098780	response to mitochondrial depolarisation	3/313	21/23210	0.00269814	0.0345638	0.0274997	3
GO:0016571	GO:0016571	histone methylation	7/313	138/23210	0.00273237	0.034875	0.0277473	7
GO:0006479	GO:0006479	protein methylation	8/313	176/23210	0.00275697	0.0349349	0.027795	8
GO:0008213	GO:0008213	protein alkylation	8/313	176/23210	0.00275697	0.0349349	0.027795	8
GO:0051052	GO:0051052	regulation of DNA metabolic process	14/313	440/23210	0.00277445	0.0350299	0.0278706	14
GO:0006733	GO:0006733	oxidoreduction coenzyme metabolic process	8/313	177/23210	0.00285452	0.0359117	0.0285721	8
GO:0043524	GO:0043524	negative regulation of neuron apoptotic process	8/313	178/23210	0.00295474	0.0370398	0.0294697	8
GO:0014897	GO:0014897	striated muscle hypertrophy	6/313	105/23210	0.00302106	0.0376273	0.0299371	6
GO:0046677	GO:0046677	response to antibiotic	11/313	305/23210	0.00302305	0.0376273	0.0299371	11
GO:0006626	GO:0006626	protein targeting to mitochondrion	5/313	73/23210	0.0030699	0.0380754	0.0302936	5
GO:0032897	GO:0032897	negative regulation of viral transcription	3/313	22/23210	0.00309324	0.0382298	0.0304164	3
GO:1903580	GO:1903580	positive regulation of ATP metabolic process	4/313	45/23210	0.00312859	0.038531	0.0306561	4
GO:0032091	GO:0032091	negative regulation of protein binding	6/313	106/23210	0.00316684	0.0388658	0.0309225	6
GO:0050680	GO:0050680	negative regulation of epithelial cell proliferation	7/313	142/23210	0.00320359	0.0391798	0.0311723	7
GO:0045927	GO:0045927	positive regulation of growth	11/313	308/23210	0.00325595	0.0393394	0.0312993	11
GO:0006919	GO:0006919	activation of cysteine-type endopeptidase activity involved in apoptotic process	5/313	74/23210	0.0032567	0.0393394	0.0312993	5
GO:0043523	GO:0043523	regulation of neuron apoptotic process	10/313	264/23210	0.00326148	0.0393394	0.0312993	10
GO:0072330	GO:0072330	monocarboxylic acid biosynthetic process	10/313	264/23210	0.00326148	0.0393394	0.0312993	10
GO:0006898	GO:0006898	receptor-mediated endocytosis	9/313	222/23210	0.00330764	0.0397457	0.0316225	9
GO:0014896	GO:0014896	muscle hypertrophy	6/313	107/23210	0.0033178	0.0397457	0.0316225	6
GO:0090288	GO:0090288	negative regulation of cellular response to growth factor stimulus	7/313	143/23210	0.00333054	0.0397626	0.031636	7
GO:1900182	GO:1900182	positive regulation of protein localization to nucleus	5/313	75/23210	0.00345156	0.0409905	0.0326129	5
GO:0050808	GO:0050808	synapse organization	14/313	451/23210	0.00345675	0.0409905	0.0326129	14
GO:0071450	GO:0071450	cellular response to oxygen radical	3/313	23/23210	0.00352203	0.0414843	0.0330058	3
GO:0071451	GO:0071451	cellular response to superoxide	3/313	23/23210	0.00352203	0.0414843	0.0330058	3
GO:0032092	GO:0032092	positive regulation of protein binding	6/313	109/23210	0.00363572	0.0425379	0.0338441	6
GO:0034968	GO:0034968	histone lysine methylation	6/313	109/23210	0.00363572	0.0425379	0.0338441	6
GO:0006405	GO:0006405	RNA export from nucleus	5/313	76/23210	0.00365465	0.0426173	0.0339073	5
GO:0090199	GO:0090199	regulation of release of cytochrome c from mitochondria	4/313	47/23210	0.00366736	0.0426239	0.0339125	4
GO:2000116	GO:2000116	regulation of cysteine-type endopeptidase activity	9/313	226/23210	0.00371948	0.043087	0.034281	9
GO:0090287	GO:0090287	regulation of cellular response to growth factor stimulus	10/313	271/23210	0.00392243	0.0449797	0.0357868	10
GO:0046394	GO:0046394	carboxylic acid biosynthetic process	12/313	362/23210	0.0039379	0.0449797	0.0357868	12
GO:1904591	GO:1904591	positive regulation of protein import	4/313	48/23210	0.00395893	0.0449797	0.0357868	4
GO:2000725	GO:2000725	regulation of cardiac muscle cell differentiation	4/313	48/23210	0.00395893	0.0449797	0.0357868	4
GO:0035455	GO:0035455	response to interferon-alpha	3/313	24/23210	0.00398538	0.0449797	0.0357868	3
GO:0051882	GO:0051882	mitochondrial depolarization	3/313	24/23210	0.00398538	0.0449797	0.0357868	3
GO:0098869	GO:0098869	cellular oxidant detoxification	3/313	24/23210	0.00398538	0.0449797	0.0357868	3
GO:1903204	GO:1903204	negative regulation of oxidative stress-induced neuron death	3/313	24/23210	0.00398538	0.0449797	0.0357868	3
GO:1901292	GO:1901292	nucleoside phosphate catabolic process	7/313	148/23210	0.00402378	0.0451339	0.0359095	7
GO:0016053	GO:0016053	organic acid biosynthetic process	12/313	363/23210	0.00402476	0.0451339	0.0359095	12
GO:1905269	GO:1905269	positive regulation of chromatin organization	6/313	112/23210	0.00415429	0.0464381	0.0369471	6
GO:0017001	GO:0017001	antibiotic catabolic process	4/313	49/23210	0.0042658	0.0475332	0.0378185	4
GO:2001234	GO:2001234	negative regulation of apoptotic signaling pathway	9/313	231/23210	0.00428967	0.0476479	0.0379097	9
GO:1901032	GO:1901032	negative regulation of response to reactive oxygen species	3/313	25/23210	0.00448409	0.0491849	0.0391325	3
GO:1903206	GO:1903206	negative regulation of hydrogen peroxide-induced cell death	3/313	25/23210	0.00448409	0.0491849	0.0391325	3
GO:2000679	GO:2000679	positive regulation of transcription regulatory region DNA binding	3/313	25/23210	0.00448409	0.0491849	0.0391325	3
GO:2001039	GO:2001039	negative regulation of cellular response to drug	3/313	25/23210	0.00448409	0.0491849	0.0391325	3
GO:0045981	GO:0045981	positive regulation of nucleotide metabolic process	4/313	50/23210	0.00458832	0.0498607	0.0396703	4
GO:1900544	GO:1900544	positive regulation of purine nucleotide metabolic process	4/313	50/23210	0.00458832	0.0498607	0.0396703	4
GO:2000059	GO:2000059	negative regulation of ubiquitin-dependent protein catabolic process	4/313	50/23210	0.00458832	0.0498607	0.0396703	4
